# Supplementary material for: In silico comparative characterization of pharmacogenomic missense variants
Source: BMC Genomics. 2014 May 20;15(Suppl 4):S4. doi: 10.1186/1471-2164-15-S4-S4 (PMC4092878; doi:10.1186/1471-2164-15-S4-S4)
Supplement: Additional file 1 — Features for the structure data set [file 1471-2164-15-S4-S4-S1.csv]

ID	Class	Conservation	ConsNG	NNG	Bvalue	stability_ri	stability_ddg	mol_weight	hydrophobic	ACC	H	E	L
P33527_G_671_V	pgx	-0.6789	-0.298277777777778	9	0.335374	-0.19450223	-0.10236932	0.560543492740109	4.6	21	0	0	1
P50225_R_213_H	pgx	-0.2813	0.308934375	8	0.443595	-0.76527172	-0.87689464	-0.109299655568312	1.3	83	0	0	1
O75828_M_235_L	pgx	-0.06476	-0.2472	2	0.651731	-1.1532863	-0.90150021	-0.120836405066685	1.9	195	0	0	1
O75828_V_93_I	pgx	-0.7265	-0.22546	10	0.357729	-0.49012716	-0.31942322	0.119760990183525	0.3	27	0	0	1
P00325_R_370_C	pgx	-0.8237	-0.536131428571429	14	0.2728	-0.94953689	-1.1058177	-0.304477611940298	7	7	0	1	0
P00326_I_350_V	pgx	0.0582	-0.134528571428571	7	0.286084	-0.77630556	-0.68820328	-0.106952279310871	-0.3	92	0	1	0
P05177_C_406_Y	pgx	-0.2855	-0.494463636363636	11	0.281594	-1.1778826	-0.92498514	0.495460548035655	-3.8	9	0	1	0
P05177_I_386_F	pgx	-1.012	-0.69142	10	0.393767	-0.92373449	-0.9131185	0.259262082634548	-1.7	24	0	0	1
P05177_R_431_W	pgx	-1.084	-0.00923	11	0.263021	-0.7376114	-1.1609772	0.172388059701493	3.6	19	1	0	0
P05177_R_456_H	pgx	-0.9412	-0.516054545454545	11	0.461106	-0.96964472	-0.82978955	-0.109299655568312	1.3	19	1	0	0
P08684_F_189_S	pgx	-1.052	-0.490855555555556	9	0.63353	-1.0250215	-1.6494541	-0.363823475997336	-3.6	55	1	0	0
P08684_P_416_L	pgx	-0.6705	-0.728408333333333	12	0.353631	-0.068792925	0.086786791	0.13940762616173	5.4	8	1	0	0
P08684_T_185_S	pgx	-0.7487	-0.479202666666667	15	0.467344	-0.88718009	-0.59311816	-0.11778038952317	-0.1	3	1	0	0
P10632_I_264_M	pgx	-0.9586	-0.456426153846154	13	0.362895	-1.5268243	-1.3359414	0.137444732428724	-2.6	0	1	0	0
P10632_I_269_F	pgx	-0.6896	-0.23200375	8	0.288558	-1.3028916	-1.5292043	0.259262082634548	-1.7	27	1	0	0
P10632_K_399_R	pgx	1.152	0.2277	2	0.60841	-0.87956203	-0.47971001	0.191599972638347	-0.6	168	0	0	1
P10632_R_139_K	pgx	-0.6892	-0.270002	5	0.677353	-0.34964299	-0.4956895	-0.160792192881745	0.6	77	0	0	1
P10635_T_107_I	pgx	2.409	0.829890909090909	11	0.249556	-0.46777934	-0.13397649	0.101242444593687	5.2	24	1	0	0
P11245_D_122_N	pgx	-1.119	-0.383194	15	0.405067	-0.82093459	-0.57590497	-0.00743745774171744	0	0	0	0	1
P11245_I_114_T	pgx	-0.3059	-0.472579	10	0.550574	-1.7346067	-2.5770428	-0.0919347461503278	-5.2	20	0	1	0
P11245_K_268_R	pgx	0.1402	0.260675	4	0.320471	-0.41315896	-0.7147235	0.191599972638347	-0.6	129	1	0	0
P11245_L_137_F	pgx	-1.011	-0.447888888888889	9	0.335913	-1.2333257	-0.79520167	0.259262082634548	-1	25	0	0	1
P11245_R_197_Q	pgx	-1.099	-0.40207375	8	0.511853	-0.79987173	-0.52608307	-0.161021814006889	1	45	0	1	0
P11245_R_64_Q	pgx	-0.6382	-0.219107692307692	13	0.577008	-1.1041395	-1.0411885	-0.161021814006889	1	4	0	0	1
P11509_I_471_T	pgx	-0.3764	0.24894	10	0.673643	-1.8393543	-2.5369965	-0.0919347461503278	-5.2	6	0	0	1
P11509_L_160_H	pgx	2.471	0.175063636363636	11	0.475663	-2.0546541	-2.4999622	0.182802256441531	-7	1	1	0	0
P11509_R_203_C	pgx	2.314	0.618465	4	0.301514	-1.0133434	-0.96346473	-0.304477611940298	7	140	1	0	0
P11509_V_365_M	pgx	0.6758	-0.256141666666667	12	0.413029	-0.42009016	-0.23071508	0.273666239863423	-2.3	13	0	0	1
P11511_R_264_C	pgx	2.011	0.572125	4	0.408732	-0.84658805	-0.95321165	-0.304477611940298	7	142	1	0	0
P16152_P_131_S	pgx	-0.5778	-0.144157142857143	7	0.501378	-1.2758361	-0.67735204	-0.0872057673933813	0.8	71	0	1	0
P16435_A_500_V	pgx	1.327	0.3858	7	0.635295	-0.23880498	-0.22573961	0.314814814814815	2.4	106	0	0	1
P20813_M_198_T	pgx	-0.04049	0.662425	8	0.405469	-1.0533678	-1.2950917	-0.201662086991489	-2.6	52	1	0	0
P20813_Q_172_H	pgx	0.3213	-0.171954545454545	11	0.243798	-0.9325862	-0.61964276	0.0616489907629147	0.3	7	1	0	0
P20813_R_487_C	pgx	1.514	0.341365	6	0.173594	-0.476064	-0.90466454	-0.304477611940298	7	97	0	1	0
P33261_R_433_W	pgx	-0.9641	-0.295211111111111	9	0.258943	-0.56910267	-0.37788152	0.172388059701493	3.6	14	0	0	1
P33261_W_120_R	pgx	-0.3561	-0.485800909090909	11	0.654473	-1.1422624	-1.1380021	-0.147040101845958	-3.6	6	1	0	0
P51580_A_154_T	pgx	0.1195	-0.478545454545455	11	0.367483	-1.0060845	-1.3712736	0.33692480359147	-2.5	0	0	0	1
P51580_A_80_P	pgx	-0.8375	-0.592000833333333	12	0.459366	-0.74619765	-1.9332286	0.292143658810326	-3.4	9	1	0	0
P51580_Y_240_C	pgx	-0.881	0.541032222222222	9	0.352425	-0.7639296	-1.2765923	-0.331309674926872	3.8	2	0	1	0
Q16678_L_432_V	pgx	1.639	-0.97805	2	0.498303	-1.4982896	-1.0623057	-0.106952279310871	0.4	162	0	0	1
O75469_A_370_T	pgx	-0.3774	-0.0807409090909091	11	0.323924	-0.66640157	-1.0387864	0.33692480359147	-2.5	11	1	0	0
P07550_T_164_I	pgx	-0.5949	-0.623372727272727	11	0.283244	0.12781317	0.37245612	0.101242444593687	5.2	38	1	0	0
P16442_L_266_M	pgx	1.945	-0.6774	13	0.355498	-1.0544905	-1.0334101	0.137444732428724	-1.9	1	0	0	1
P21964_V_158_M	pgx	0.4274	-0.499617272727273	11	0.555328	-0.51782798	-0.8705598	0.273666239863423	-2.3	33	0	0	1
P35520_I_278_T	pgx	-0.02325	-0.0920486666666667	15	0.361081	-1.7371061	-2.8390621	-0.0919347461503278	-5.2	0	0	1	0
P50225_V_223_M	pgx	-0.3766	0.500830384615385	13	0.260997	-1.2356525	-1.3824586	0.273666239863423	-2.3	0	1	0	0
O75828_V_244_M	pgx	0.8428	0.17402	10	0.522188	-0.39429507	-0.68248166	0.273666239863423	-2.3	12	1	0	0
P08684_L_293_P	pgx	2.527	-0.01341625	8	0.565452	-0.96713839	-2.0696538	-0.122350968135387	-5.4	72	1	0	0
P10635_P_34_S	pgx	-1.039	-0.70218	10	0.580039	-1.2702445	-0.83012275	-0.0872057673933813	0.8	10	0	0	1
P11245_G_286_E	pgx	3.154	0.758903636363636	11	0.637957	0.19628665	-0.12674788	0.959904089516451	-3.1	15	0	0	1
P15559_P_187_S	pgx	-0.87	-0.495953846153846	13	0.448235	-1.1051188	-0.85352751	-0.0872057673933813	0.8	11	0	0	1
P20813_K_262_R	pgx	-0.3464	-0.445255555555556	9	0.546889	-0.13071231	-0.65102921	0.191599972638347	-0.6	104	0	0	1
P33261_P_227_L	pgx	-1.051	0.313483333333333	6	0.309553	-0.16401163	-0.2129037	0.13940762616173	5.4	53	0	0	1
P33261_R_144_H	pgx	-0.7357	-0.354294285714286	7	0.486591	-1.1021585	-1.1480956	-0.109299655568312	1.3	10	1	0	0
Q92820_T_151_I	pgx	-0.7332	-0.1726625	8	0.273405	-0.76726706	-0.11920713	0.101242444593687	5.2	31	0	1	0
P35520_P_78_R	disease	-0.6238	0.2867904	5	0.346798	-0.90455756	-1.1592362	0.513072179275601	-2.9	41	0	0	1
P35520_P_88_S	disease	-0.6238	-0.356531111111111	9	0.430731	-1.5906189	-1.244645	-0.0872057673933813	0.8	11	0	0	1
P35520_K_102_N	disease	-0.6397	-0.164833333333333	6	0.412373	-0.35008436	0.018444873	-0.0962446131746357	0.4	119	0	0	1
P35520_A_114_V	disease	-0.663	-0.505478888888889	9	0.44356	-0.11111348	-0.42476117	0.314814814814815	2.4	9	0	0	1
P35520_R_125_Q	disease	-0.6508	0.190055555555556	9	0.318008	-1.3224552	-1.045979	-0.161021814006889	1	10	1	0	0
P35520_E_131_D	disease	-0.4721	-0.383042857142857	7	0.709688	-1.3507771	-1.5684117	-0.0952898796982259	0	54	1	0	0
P35520_E_144_K	disease	-0.4732	-0.621242857142857	14	0.474896	-1.4555169	-1.3237542	-0.00638890776863996	-0.4	2	0	1	0
P35520_P_145_L	disease	-0.6268	-0.606945454545455	11	0.397194	-0.42128186	0.028414278	0.13940762616173	5.4	19	0	1	0
P35520_C_165_Y	disease	-0.5998	-0.537646923076923	13	0.224298	-0.49660918	-0.96747445	0.495460548035655	-3.8	6	0	1	0
P35520_V_168_M	disease	-0.6587	-0.574733333333333	12	0.335793	-1.3246459	-0.91123965	0.273666239863423	-2.3	0	0	1	0
P35520_R_224_H	disease	-0.6511	-0.1867	7	0.48407	-0.87496451	-0.66342986	-0.109299655568312	1.3	72	0	0	1
P35520_E_239_K	disease	-0.6457	-0.122691666666667	12	0.459068	-0.23281494	-0.65686615	-0.00638890776863996	-0.4	16	1	0	0
P35520_T_257_M	disease	-0.5437	-0.5600875	16	0.55941	-0.56947199	-0.29591882	0.25260241773002	2.6	8	0	0	1
P35520_P_290_L	disease	-0.112	-0.3315966	5	0.576909	-0.15336714	0.30507053	0.13940762616173	5.4	74	0	0	1
P35520_G_307_S	disease	-0.6042	-0.4943	11	0.341783	-0.75261106	-1.2221666	0.399893432796057	-0.4	7	0	0	1
P35520_A_331_V	disease	0.2668	-0.281253333333333	15	0.401442	-0.69515945	-0.71721126	0.314814814814815	2.4	0	1	0	0
P35520_R_336_C	disease	-0.6493	-0.0487777777777778	9	0.17333	-1.1029161	-1.0832203	-0.304477611940298	7	56	1	0	0
P35520_R_369_H	disease	-0.6542	-0.202793	10	0.383344	-1.0776316	-0.89895002	-0.109299655568312	1.3	40	0	1	0
P35520_V_371_M	disease	-0.664	-0.315844166666667	12	0.223428	-0.8916185	-0.70207965	0.273666239863423	-2.3	0	0	1	0
P35520_K_384_E	disease	-0.6378	-0.5482	10	0.369528	-0.18753445	-0.8885805	0.00642998837129761	0.4	34	0	0	1
P35520_P_49_L	disease	-0.6259	-0.03236	5	0.457384	-0.72143609	-0.15787702	0.13940762616173	5.4	108	0	0	1
P35520_R_58_W	disease	0.5387	0.978584	5	0.406418	-1.2387797	-0.72128572	0.172388059701493	3.6	90	0	0	1
P35520_G_85_R	disease	-0.6134	-0.0932918181818182	11	0.512245	-1.0617357	-1.0457488	1.32050086585853	-4.1	9	0	0	1
P35520_K_102_Q	disease	-0.6397	-0.164833333333333	6	0.375838	-0.23205114	0.090439813	-0.000273616526438142	0.4	119	0	0	1
P35520_G_116_R	disease	-0.6169	-0.527316666666667	12	0.517812	-0.39025909	-0.60990029	1.32050086585853	-4.1	7	0	0	1
P35520_R_121_C	disease	-0.4925	-0.463808333333333	12	0.339654	-0.94025961	-0.21141321	-0.304477611940298	7	11	1	0	0
P35520_R_121_H	disease	-0.4925	-0.463808333333333	12	0.412078	-1.2461512	-0.8621703	-0.109299655568312	1.3	11	1	0	0
P35520_R_121_L	disease	-0.4925	-0.463808333333333	12	0.372605	-0.53280125	0.25677501	-0.246957520091848	8.3	11	1	0	0
P35520_R_125_W	disease	-0.6508	0.190055555555556	9	0.195273	-1.0674052	-1.1330318	0.172388059701493	3.6	10	1	0	0
P35520_M_126_V	disease	-0.659	-0.417639230769231	13	0.266641	-0.87998246	-0.92040421	-0.214864955431942	2.3	0	1	0	0
P35520_E_128_D	disease	-0.6453	0.0738571428571428	7	0.508617	-1.2081968	-1.0539734	-0.0952898796982259	0	60	1	0	0
P35520_G_139_R	disease	-0.6168	-0.467021428571429	7	0.526882	-1.1238935	-0.88808332	1.32050086585853	-4.1	53	0	0	1
P35520_G_148_R	disease	-0.6168	-0.615915384615385	13	0.600851	-0.30767462	-0.49185955	1.32050086585853	-4.1	24	0	0	1
P35520_G_151_R	disease	-0.6029	-0.581780666666667	15	0.42137	-0.20048181	-0.31654246	1.32050086585853	-4.1	1	1	0	0
P35520_I_152_M	disease	-0.6629	-0.5627625	16	0.549946	-0.49896154	-0.65333028	0.137444732428724	-2.6	1	1	0	0
P35520_A_155_T	disease	-0.662	-0.561392857142857	14	0.399821	-0.22852109	-0.84503218	0.33692480359147	-2.5	1	1	0	0
P35520_E_176_K	disease	-0.4465	-0.325111111111111	9	0.701976	-1.2989809	-2.3608967	-0.00638890776863996	-0.4	4	1	0	0
P35520_V_180_A	disease	-0.6594	-0.549542857142857	7	0.434801	-1.05967	-1.0332204	-0.23943661971831	-2.4	1	1	0	0
P35520_T_191_M	disease	-0.5382	-0.60786	10	0.39211	-0.55775973	-0.52724722	0.25260241773002	2.6	3	0	0	1
P35520_A_226_T	disease	-0.3501	-0.48155	8	0.585153	-0.8956879	-0.69709403	0.33692480359147	-2.5	39	0	0	1
P35520_D_234_N	disease	-0.652	0.416863636363636	11	0.460309	-0.51551199	-0.55090688	-0.00743745774171744	0	5	1	0	0
P35520_T_262_M	disease	-0.4187	-0.532063636363636	11	0.347844	-0.27273642	-0.11575973	0.25260241773002	2.6	3	1	0	0
P35520_R_266_G	disease	-0.6519	-0.236027272727273	11	0.553518	-1.2524121	-1.5975491	-0.569058553386912	4.1	46	1	0	0
P35520_R_266_K	disease	-0.6519	-0.236027272727273	11	0.586193	-0.93663289	-1.2696913	-0.160792192881745	0.6	46	1	0	0
P35520_E_302_K	disease	-0.6361	-0.352	8	0.440586	-1.0727686	-1.0022823	-0.00638890776863996	-0.4	57	0	0	1
P35520_G_305_R	disease	-0.6042	-0.5682925	12	0.384676	-0.78323563	-0.59861552	1.32050086585853	-4.1	52	0	0	1
P35520_V_320_A	disease	-0.5039	-0.370410833333333	12	0.393558	-1.6130801	-1.2789369	-0.23943661971831	-2.4	14	0	0	1
P35520_A_331_E	disease	0.2668	-0.281253333333333	15	0.608769	-0.68769498	-0.706886	0.651290684624018	-5.3	0	1	0	0
P35520_R_336_H	disease	-0.6493	-0.0487777777777778	9	0.224274	-1.3148179	-1.4490236	-0.109299655568312	1.3	56	1	0	0
P35520_S_352_N	disease	-0.449	-0.185075625	16	0.517063	-0.33640719	-0.5955793	0.257208107336569	-2.7	0	1	0	0
P35520_T_353_M	disease	0.2384	-0.284019375	16	0.399043	0.01129766	0.057683744	0.25260241773002	2.6	0	1	0	0
P35520_V_354_M	disease	0.2983	-0.25269375	16	0.393598	-0.56760066	-0.59158031	0.273666239863423	-2.3	0	1	0	0
P35520_R_369_C	disease	-0.6542	-0.202793	10	0.356078	-0.78564129	-0.42536872	-0.304477611940298	7	40	0	1	0
P35520_C_370_Y	disease	-0.6101	-0.383675	14	0.272912	-0.69157359	-0.99834924	0.495460548035655	-3.8	0	0	1	0
P35520_K_384_N	disease	-0.6378	-0.5482	10	0.368977	-0.54892239	-1.1696053	-0.0962446131746357	0.4	34	0	0	1
P35520_M_391_I	disease	-0.6535	-0.0763	11	0.260701	-0.63581969	-0.3919555	-0.120836405066685	2.6	2	1	0	0
P35520_H_65_R	disease	-0.5182	-0.418616666666667	6	0.618221	-0.7817344	-0.71590344	0.122712039185357	-1.3	77	0	0	1
P35520_L_101_P	disease	-0.6158	-0.2176	13	0.600665	-1.6171415	-2.0721682	-0.122350968135387	-5.4	8	0	0	1
P35520_C_109_R	disease	-0.6073	-0.459248333333333	12	0.431539	-0.2910625	-0.90000634	0.437768240343348	-7	0	0	1	0
P35520_I_143_M	disease	-0.6624	-0.49145	12	0.456396	-0.91903078	-0.58970285	0.137444732428724	-2.6	0	0	1	0
P35520_N_228_K	disease	-0.6633	-0.567053333333333	15	0.594974	0.23439588	-0.87807927	0.106494096276113	-0.4	1	1	0	0
P35520_T_262_R	disease	-0.4187	-0.532063636363636	11	0.399793	-0.40627194	-0.62124525	0.462390866353257	-3.8	3	1	0	0
P35520_C_275_Y	disease	0.1519	-0.27695	10	0.349849	-1.2112952	-1.1321772	0.495460548035655	-3.8	1	0	0	1
P35520_L_338_P	disease	-0.3779	-0.345433333333333	15	0.359957	-1.0040376	-1.6678589	-0.122350968135387	-5.4	0	1	0	0
P35520_G_347_S	disease	-0.6084	-0.403135714285714	14	0.537139	-0.33583461	-0.64480716	0.399893432796057	-0.4	0	0	0	1
P35520_S_349_N	disease	-0.5665	-0.343323846153846	13	0.659676	-0.73097803	-0.39934597	0.257208107336569	-2.7	4	1	0	0
P35520_A_355_P	disease	0.2593	-0.0871866666666667	15	0.418139	-0.59753978	-1.0375342	0.292143658810326	-3.4	1	1	0	0
P35520_R_379_Q	disease	-0.3477	-0.550575	8	0.444922	-0.89585737	-0.42981797	-0.161021814006889	1	16	1	0	0
P35520_R_125_P	disease	-0.6508	0.190055555555556	9	0.373271	-1.1593251	-1.5582391	-0.339092996555683	2.9	10	1	0	0
P35520_L_154_Q	disease	-0.6199	-0.470938125	16	0.461985	-0.77425807	-1.4251116	0.114118005793566	-7.3	0	1	0	0
P35520_A_155_V	disease	-0.662	-0.561392857142857	14	0.297789	0.10912538	-0.12594564	0.314814814814815	2.4	1	1	0	0
P35520_V_168_A	disease	-0.6587	-0.574733333333333	12	0.31624	-1.7120137	-1.4532773	-0.23943661971831	-2.4	0	0	1	0
P35520_M_173_V	disease	-0.6601	-0.607477777777778	9	0.624028	-0.50486491	-0.74744731	-0.214864955431942	2.3	48	0	0	1
P35520_N_228_S	disease	-0.6633	-0.567053333333333	15	0.617436	0.069317377	-0.77040785	-0.204586739327884	2.7	1	1	0	0
P35520_A_231_P	disease	-0.1215	-0.437323076923077	13	0.566504	-1.1053514	-1.6468883	0.292143658810326	-3.4	4	1	0	0
P35520_A_288_P	disease	-0.6544	-0.42508	11	0.61537	-0.38040937	-1.3072065	0.292143658810326	-3.4	0	0	0	1
P35520_A_288_T	disease	-0.6544	-0.42508	11	0.520989	-0.48538347	-1.0751146	0.33692480359147	-2.5	0	0	0	1
P35520_A_361_T	disease	-0.5446	-0.309661538461538	13	0.49498	-0.72506829	-0.80258524	0.33692480359147	-2.5	0	1	0	0
P35520_D_376_N	disease	-0.5033	-0.519566666666667	15	0.454942	-0.92309579	-0.50625064	-0.00743745774171744	0	3	0	1	0
P35520_R_379_W	disease	-0.3477	-0.550575	8	0.298482	-0.56645935	-0.4045768	0.172388059701493	3.6	16	1	0	0
P35520_I_278_S	disease	-0.02325	-0.0920486666666667	15	0.408196	-1.8150511	-2.4600183	-0.198887025461198	-5.3	0	0	1	0
P35520_D_281_N	disease	-0.4576	-0.482885333333333	15	0.53367	-0.037313625	-0.41196332	-0.00743745774171744	0	0	0	1	0
P35520_D_321_V	disease	-0.6459	-0.19135	7	0.258988	-0.40067123	-0.62890268	-0.119900833896777	7.7	66	0	0	1
P11511_R_365_Q	disease	-0.8175	-0.676444444444444	9	0.46737	-1.5605539	-1.1634445	-0.161021814006889	1	0	1	0	0
P11511_R_375_C	disease	-0.8175	-0.209991666666667	12	0.298918	-0.98347671	-1.0570526	-0.304477611940298	7	2	0	1	0
P11511_R_435_C	disease	-0.814	-0.17752	10	0.5252	-0.18228012	0.21667955	-0.304477611940298	7	3	0	0	1
P11511_C_437_Y	disease	-0.7528	-0.359385714285714	7	0.551369	-0.82655378	-0.716477	0.495460548035655	-3.8	48	0	0	1
Q16678_G_365_W	disease	-0.5558	-0.5817	7	0.290559	-0.39393899	-0.60664224	1.72052750765952	-0.5	19	0	0	1
Q16678_D_374_N	disease	-0.994	-0.224425	12	0.613193	-1.1102423	-0.62089461	-0.00743745774171744	0	12	1	0	0
Q16678_R_469_W	disease	-0.9952	-0.549116666666667	6	0.268716	-0.7036656	-0.57773413	0.172388059701493	3.6	78	0	0	1
Q16678_E_387_K	disease	-0.9859	-0.73015	10	0.300352	-0.83408972	-0.52481716	-0.00638890776863996	-0.4	0	1	0	0
Q16678_R_390_H	disease	-0.9945	-0.89591	10	0.367597	-0.72737774	-1.1832298	-0.109299655568312	1.3	0	1	0	0
Q16678_P_437_L	disease	-0.9597	-0.16294	8	0.512847	-0.017704682	0.26328272	0.13940762616173	5.4	33	0	0	1
Q16678_R_368_H	disease	-0.9928	-0.296485714285714	7	0.465476	-1.2808191	-0.70885364	-0.109299655568312	1.3	96	0	0	1
Q16678_A_443_G	disease	1.067	-0.545657142857143	7	0.505364	-1.0941767	-1.2146765	-0.157463524130191	-2.2	51	1	0	0
Q16678_Y_81_N	disease	-0.4019	-0.709275	4	0.557803	-0.86981508	-1.4104976	-0.270820685468293	-2.2	125	1	0	0
Q16678_L_77_P	disease	-0.5803	-0.380148888888889	9	0.521888	-0.36514641	-1.3706427	-0.122350968135387	-5.4	58	1	0	0
Q16678_A_115_P	disease	-0.8635	-0.0445091666666667	12	0.568952	-0.43859729	-1.644449	0.292143658810326	-3.4	3	0	0	1
Q16678_M_132_R	disease	0.6371	-0.471745454545455	11	0.512351	-0.62186951	-1.2980873	0.167482072247168	-6.4	13	0	0	1
Q16678_Q_144_P	disease	-0.2876	0.290273846153846	13	0.469828	0.08148185	-0.65850808	-0.212247690728703	1.9	18	1	0	0
Q16678_Q_144_R	disease	-0.2876	0.290273846153846	13	0.45145	0.14424382	-0.41390726	0.191926103318508	-1	18	1	0	0
Q16678_R_145_W	disease	-0.9781	-0.246371428571429	7	0.289832	-0.67297545	-0.48652925	0.172388059701493	3.6	27	1	0	0
Q16678_D_192_V	disease	0.2226	0.5256125	8	0.334525	0.041545352	0.013425985	-0.119900833896777	7.7	28	0	0	1
Q16678_P_193_L	disease	-0.9354	0.470785454545455	11	0.428939	-0.41081761	0.04894266	0.13940762616173	5.4	0	0	0	1
Q16678_V_198_I	disease	0.2656	-0.502836363636364	11	0.220134	-0.92761395	-0.38217189	0.119760990183525	0.3	15	1	0	0
Q16678_N_203_S	disease	-0.9987	-0.799736363636364	11	0.381932	-0.75582497	-1.3015708	-0.204586739327884	2.7	1	1	0	0
Q16678_S_215_I	disease	0.4248	-0.618133333333333	6	0.348256	-0.91893171	-0.93805291	0.248263393281949	5.3	66	0	0	1
Q16678_E_229_K	disease	-0.1042	0.0929366666666667	6	0.583532	-0.65867935	-1.194243	-0.00638890776863996	-0.4	60	1	0	0
Q16678_G_232_R	disease	-0.3253	-0.569434285714286	14	0.475617	-0.62786743	-0.89678814	1.32050086585853	-4.1	1	1	0	0
Q16678_S_239_R	disease	-0.9118	-0.611171333333333	15	0.427334	-0.39502708	-0.75842258	0.657626796079551	-3.7	26	0	0	1
Q16678_V_320_L	disease	-0.8835	0.109614285714286	14	0.508519	-0.96928658	-0.88445503	0.119760990183525	-0.4	0	1	0	0
Q16678_A_330_F	disease	-0.9999	-0.79378	10	0.3864	-0.639407	-0.72663165	0.853984287317621	1	55	1	0	0
Q16678_L_345_F	disease	1.115	-0.302033636363636	11	0.197363	-1.5131854	-1.5933307	0.259262082634548	-1	5	1	0	0
Q16678_V_364_M	disease	-0.9071	-0.6567	11	0.452725	-0.23568929	-0.64075863	0.273666239863423	-2.3	5	0	0	1
Q16678_A_388_T	disease	0.2282	-0.506884166666667	12	0.331798	-1.1265057	-1.4113842	0.33692480359147	-2.5	5	1	0	0
Q16678_R_390_C	disease	-0.9945	-0.89591	10	0.296911	-0.49067046	-0.8397035	-0.304477611940298	7	0	1	0	0
Q16678_R_390_S	disease	-0.9945	-0.89591	10	0.471577	-0.74428408	-1.0996285	-0.396727898966705	3.7	0	1	0	0
Q16678_I_399_S	disease	-0.9159	-0.744809090909091	11	0.528873	-1.1661366	-1.5656093	-0.198887025461198	-5.3	29	0	0	1
Q16678_V_409_F	disease	-0.09588	-0.532989333333333	12	0.33714	-1.0915606	-1.1927488	0.41007255655143	-1.4	0	0	1	0
Q16678_N_423_Y	disease	-1.013	-0.51894375	16	0.168272	-0.29741975	-0.75074921	0.371404783530124	2.2	0	0	1	0
Q16678_R_444_Q	disease	-0.9952	-0.263452	10	0.414239	-1.0758709	-1.3505467	-0.161021814006889	1	40	1	0	0
Q16678_F_445_C	disease	-0.9424	-0.675425	12	0.455255	-0.41041145	-1.4235395	-0.266541558205703	-0.3	0	1	0	0
Q16678_G_466_D	disease	-0.9447	-0.4076375	8	0.47152	-0.67876809	-0.4944724	0.773145064606368	-3.1	22	0	0	1
Q16678_E_499_G	disease	0.3495	1.4187334	5	0.735146	-1.353572	-1.614378	-0.489770950859784	3.1	79	0	0	1
Q16678_S_515_L	disease	0.3589	0.8297	7	0.449416	-0.62495464	-0.45357775	0.248263393281949	4.6	67	0	0	1
Q16678_R_523_T	disease	-0.8431	-0.412861111111111	9	0.498586	-0.70050192	-0.39489446	-0.316188289322618	3.8	62	0	0	1
Q16678_D_530_G	disease	-0.508	-0.7287	1	0.467034	-1.0459137	-1.5610076	-0.436030350837653	3.1	196	0	0	1
Q12809_F_29_L	disease	-0.6417	-0.356628571428571	7	0.31639	-0.40463967	-0.87828501	-0.20588413342212	1	43	0	1	0
Q12809_N_33_T	disease	-0.6914	-0.454871428571429	7	0.299086	-0.68445654	-1.0431791	-0.0983953981229186	2.8	49	0	1	0
Q12809_G_53_R	disease	-0.644	-0.0348333333333334	9	0.348882	-0.73110195	-0.30723138	1.32050086585853	-4.1	40	0	0	1
Q12809_R_56_Q	disease	-0.5136	-0.26790625	8	0.447348	-0.67209466	-0.54246918	-0.161021814006889	1	92	1	0	0
Q12809_C_66_G	disease	-0.632	-0.147515625	16	0.461065	-1.0625666	-1.9840351	-0.380406074612083	-2.9	0	0	0	1
Q12809_H_70_R	disease	0.501	-0.171248888888889	9	0.462929	0.02290843	-0.21540368	0.122712039185357	-1.3	63	0	0	1
Q12809_A_78_P	disease	-0.0317	0.112156	10	0.565335	-0.49725007	-1.141056	0.292143658810326	-3.4	5	1	0	0
Q12809_L_86_R	disease	-0.6459	-0.436566666666667	12	0.437835	-1.0238492	-1.4548088	0.327946333282512	-8.3	17	1	0	0
Q12809_G_47_V	disease	-0.6433	-0.3654125	8	0.267276	-1.2065251	-1.3464417	0.560543492740109	4.6	3	1	0	0
Q12809_P_72_Q	disease	-0.1955	-0.08808	5	0.513963	-1.2175303	-0.90485039	0.269434552245288	-1.9	125	0	0	1
Q12809_T_65_P	disease	-0.5613	-0.158954	10	0.502392	-0.78772009	-1.2465613	-0.0334956346541304	-0.9	34	0	0	1
Q12809_R_100_G	disease	0.1255	0.123145555555556	9	0.506005	-1.1362123	-1.7309496	-0.569058553386912	4.1	45	0	0	1
Q12809_S_26_I	disease	-0.1119	-0.381025	4	0.351717	-0.037990079	0.15592719	0.248263393281949	5.3	118	0	0	1
Q12809_I_31_S	disease	-0.6904	-0.4581625	8	0.380594	-1.2669723	-1.5615961	-0.198887025461198	-5.3	32	0	1	0
Q12809_S_55_L	disease	-0.2921	-0.23704375	8	0.314896	0.20064321	0.21656699	0.248263393281949	4.6	59	0	0	1
Q12809_A_85_V	disease	-0.6901	-0.47265	12	0.278916	0.0040592224	-0.4771094	0.314814814814815	2.4	0	1	0	0
Q12809_R_100_Q	disease	0.1255	0.123145555555556	9	0.447047	-1.0030399	-1.2131939	-0.161021814006889	1	45	0	0	1
P16435_Y_178_D	disease	-0.1568	-0.629933333333333	6	0.626568	-1.0600085	-1.0461965	-0.265356807770848	-2.2	108	0	0	1
P16435_A_284_P	disease	-0.6056	-0.0534692307692308	13	0.402116	-0.53699755	-1.5084219	0.292143658810326	-3.4	0	0	1	0
P16435_R_454_H	disease	-0.5203	-0.4692558	9	0.321691	-1.5201495	-1.613501	-0.109299655568312	1.3	61	0	1	0
P16435_V_489_E	disease	-0.3569	-0.3089002	11	0.59848	-1.0953162	-0.84781332	0.255911224925309	-7.7	14	1	0	0
P16435_C_566_Y	disease	-0.7837	-0.0906230769230769	13	0.458413	-0.72317874	-1.3469356	0.495460548035655	-3.8	8	0	1	0
P16435_Y_575_C	disease	-0.225	0.0100109090909091	11	0.387572	-0.5913043	-1.2130699	-0.331309674926872	3.8	7	0	0	1
P16435_V_605_F	disease	-0.5339	-0.355983333333333	12	0.22309	-0.65996098	-0.63173693	0.41007255655143	-1.4	4	1	0	0
Q14524_D_1790_G	disease	-0.5777	-0.509644444444444	9	0.574236	-0.77017853	-1.3547616	-0.436030350837653	3.1	13	1	0	0
Q14524_D_1839_G	disease	-0.5777	-0.511983333333333	6	0.413248	-0.90292421	-1.652561	-0.436030350837653	3.1	41	0	0	1
Q14524_E_1784_K	disease	-0.5736	-0.448971428571429	7	0.667899	-0.62512572	-1.3306737	-0.00638890776863996	-0.4	93	0	0	1
Q14524_S_1787_N	disease	-0.5885	-0.555042857142857	7	0.675939	-0.83306032	-0.78804904	0.257208107336569	-2.7	46	0	0	1
Q14524_R_1826_H	disease	-0.5773	-0.297557142857143	7	0.395925	-1.2061342	-1.0500056	-0.109299655568312	1.3	78	0	0	1
Q14524_A_1924_T	disease	-0.584	0.371806666666667	6	0.401175	-0.84777949	-0.92889574	0.33692480359147	-2.5	61	1	0	0
Q14524_Y_1795_C	disease	-0.5516	-0.5112	3	0.231491	-0.76031098	-0.4124384	-0.331309674926872	3.8	116	1	0	0
Q14524_Y_1795_H	disease	-0.5516	-0.5112	3	0.291071	-1.0197023	-0.98393224	-0.143661349964126	-1.9	116	1	0	0
Q14524_D_1819_N	disease	-0.5777	-0.3747375	8	0.473739	-0.35218251	-1.0698816	-0.00743745774171744	0	42	1	0	0
Q14524_V_1777_M	disease	-0.5836	-0.559	8	0.451851	-0.43647	-0.77032252	0.273666239863423	-2.3	61	0	1	0
Q14524_L_1825_P	disease	-0.5569	-0.525223076923077	13	0.608274	-0.87853714	-1.6981379	-0.122350968135387	-5.4	0	0	0	1
Q14524_R_1826_C	disease	-0.5773	-0.297557142857143	7	0.325229	-0.87380338	-0.45279632	-0.304477611940298	7	78	0	0	1
Q14524_C_1850_S	disease	-0.548	-0.547154545454545	11	0.371093	-1.1082609	-1.3749819	-0.132634532849125	-3.3	19	1	0	0
Q14524_S_1904_L	disease	-0.479	-0.265193333333333	6	0.309003	0.13339429	0.049196617	0.248263393281949	4.6	8	1	0	0
Q14524_T_1779_M	disease	-0.5862	-0.546933333333333	9	0.484361	-0.4439582	-0.29595356	0.25260241773002	2.6	54	0	0	1
Q14524_Q_1909_R	disease	-0.5781	-0.04615	4	0.269717	-0.30312009	-0.68431327	0.191926103318508	-1	1	1	0	0
Q14524_D_1792_N	disease	-0.4185	-0.568633333333333	3	0.423143	-1.5199435	-1.3143342	-0.00743745774171744	0	97	1	0	0
P51580_H_227_Q	disease	-0.3212	1.1066	9	0.589174	-0.83418786	-1.0027761	-0.0580690899716421	-0.3	4	1	0	0
P51580_R_215_H	disease	2.214	-0.446975	4	0.272561	-1.2275316	-1.4001307	-0.109299655568312	1.3	130	0	1	0
P11473_R_274_L	disease	-0.5432	-0.366233333333333	12	0.410517	-0.49777737	-0.36413857	-0.246957520091848	8.3	19	1	0	0
P11473_H_305_Q	disease	-0.4489	-0.3005	9	0.573288	-0.05774617	-0.39753526	-0.0580690899716421	-0.3	23	0	0	1
P11473_I_314_S	disease	0.03945	-0.22245	8	0.464001	-1.7515465	-1.9379666	-0.198887025461198	-5.3	29	1	0	0
P11473_R_391_C	disease	-0.54	-0.489888888888889	9	0.408175	-0.63915799	-0.5324605	-0.304477611940298	7	76	1	0	0
P33527_R_723_Q	neutral	1.823	0.24548	7	0.512276	-1.301031	-0.94657498	-0.161021814006889	1	77	1	0	0
P33527_A_861_T	neutral	-0.4845	-0.42592	10	0.454584	-1.0512542	-1.4122745	0.33692480359147	-2.5	33	1	0	0
P16442_P_156_L	neutral	-0.7774	0.0275975	8	0.402785	-0.8998324	0.18049436	0.13940762616173	5.4	53	1	0	0
P16442_R_176_G	neutral	0.8982	0.414485714285714	7	0.399705	-0.7893904	-1.0825954	-0.569058553386912	4.1	71	0	0	1
P16442_G_235_S	neutral	-0.04418	-0.460228571428571	7	0.42942	-0.66982807	-0.72810601	0.399893432796057	-0.4	39	0	0	1
P16442_G_268_A	neutral	0.5896	-0.0326633333333333	12	0.329265	-1.134504	-1.2399311	0.186892233915013	2.2	13	0	0	1
P16442_P_74_S	neutral	-0.6227	0.0212	5	0.480213	-1.3654346	-1.1968828	-0.0872057673933813	0.8	97	0	0	1
P16442_R_161_H	neutral	2.978	-1.113	1	0.366645	-0.85719663	-0.9421201	-0.109299655568312	1.3	244	0	0	1
P16442_R_199_C	neutral	0.01046	0.0430622222222222	9	0.272464	-0.60183503	-1.3755077	-0.304477611940298	7	66	1	0	0
P16442_F_216_I	neutral	-1.071	0.00468545454545455	11	0.375928	-0.69729835	-0.93429931	-0.20588413342212	1.7	3	0	1	0
P16442_V_277_M	neutral	-1.212	-0.579428571428571	14	0.45646	-0.56587898	-0.61482594	0.273666239863423	-2.3	0	1	0	0
P16442_P_257_L	neutral	-0.6255	-0.1768125	8	0.37399	-0.67342954	-0.809209	0.13940762616173	5.4	23	0	0	1
P16442_G_268_R	neutral	0.5896	-0.0326633333333333	12	0.346783	-0.79254728	-0.95001668	1.32050086585853	-4.1	13	0	0	1
P16442_T_163_M	neutral	2.265	-0.03425	4	0.35766	-0.78165298	-0.17714515	0.25260241773002	2.6	133	0	0	1
P16442_R_198_W	neutral	0.4107	0.508292	5	0.216084	-0.78205034	-0.62193049	0.172388059701493	3.6	145	1	0	0
P16442_M_214_R	neutral	-0.7292	-0.0103646153846154	13	0.519982	-0.80268659	-0.91688134	0.167482072247168	-6.4	11	0	1	0
P16442_E_223_D	neutral	-1.26	-0.733498461538462	14	0.331607	-0.051104599	-0.11320183	-0.0952898796982259	0	3	1	0	0
P16442_M_288_R	neutral	-0.1579	-0.7085	15	0.366411	-1.4674749	-1.8869495	0.167482072247168	-6.4	6	1	0	0
P16442_D_291_N	neutral	-0.9175	-0.299807142857143	14	0.463215	-0.64476577	-0.63449545	-0.00743745774171744	0	2	1	0	0
P00325_R_48_H	neutral	0.04116	0.455816	5	0.419944	-1.2554123	-1.1918806	-0.109299655568312	1.3	93	1	0	0
P00325_N_57_K	neutral	1.794	1.12543857142857	7	0.454837	-1.2491251	-1.6204195	0.106494096276113	-0.4	64	0	0	1
P00325_T_60_S	neutral	3.385	1.46854615384615	13	0.479637	-0.79863683	-0.50729541	-0.11778038952317	-0.1	17	0	0	1
P00326_R_272_Q	neutral	0.04945	-0.391051666666667	6	0.399505	-1.6158833	-1.3795722	-0.161021814006889	1	109	0	0	1
P00326_R_48_H	neutral	0.01788	0.1545	5	0.444703	-1.0591887	-0.82134894	-0.109299655568312	1.3	99	1	0	0
P00326_P_166_S	neutral	-0.8357	-0.303041111111111	9	0.608025	-0.19756393	-0.52240228	-0.0872057673933813	0.8	37	0	0	1
P00326_P_352_T	neutral	-0.2518	-0.110934	5	0.298571	-1.0470845	-1.1301675	0.034656475288804	0.9	49	0	1	0
P07550_V_34_M	neutral	-0.5825	0.14052	5	0.332167	-0.5464472	-0.65475198	0.273666239863423	-2.3	98	1	0	0
P07550_I_159_L	neutral	0.1482	-0.15882	5	0.220708	-0.50151168	-0.43096396	0	-0.7	84	1	0	0
P07550_I_159_F	neutral	0.1482	-0.15882	5	0.16884	-0.77700588	-0.82711798	0.259262082634548	-1.7	84	1	0	0
P07550_S_220_C	neutral	-0.3996	-0.534328571428571	7	0.146345	-0.3896352	-0.75328672	0.152916547721001	3.3	49	1	0	0
P16152_V_88_I	neutral	-0.2159	-0.726028571428571	14	0.345184	-0.41389325	-0.25661835	0.119760990183525	0.3	0	0	1	0
O75828_L_84_V	neutral	0.5614	-0.345522142857143	14	0.438927	-0.70632859	-0.57841183	-0.106952279310871	0.4	0	0	1	0
O75828_P_131_S	neutral	-0.5197	-0.419716666666667	6	0.510916	-1.4083457	-0.8433554	-0.0872057673933813	0.8	69	0	1	0
P35520_A_69_P	neutral	1.924	1.2137	5	0.698144	-0.66037658	-1.0529361	0.292143658810326	-3.4	73	0	0	1
P21964_A_72_S	neutral	-0.5555	-0.4539	12	0.656048	-0.13238885	-0.40859017	0.17946127946128	-2.6	9	1	0	0
P21964_A_102_T	neutral	1.258	-0.16335	8	0.292426	-0.7060392	-1.0745442	0.33692480359147	-2.5	37	1	0	0
P21964_A_146_V	neutral	-0.6565	-0.00927500000000003	12	0.294257	-0.51898429	-0.58938913	0.314814814814815	2.4	2	1	0	0
P11511_T_201_M	neutral	2.159	-0.1791125	8	0.372464	-0.66218398	-0.29694229	0.25260241773002	2.6	43	1	0	0
P11511_R_375_L	neutral	-0.8175	-0.209991666666667	12	0.353475	-0.60616188	-0.50210734	-0.246957520091848	8.3	2	0	1	0
P05177_D_348_N	neutral	-0.8705	0.32332	5	0.428983	-0.86921164	-0.90157079	-0.00743745774171744	0	77	1	0	0
P05177_T_83_M	neutral	-0.1899	-0.58881	8	0.396604	0.027260251	-0.13520242	0.25260241773002	2.6	49	0	1	0
P05177_E_168_Q	neutral	-0.9386	0.119655833333333	12	0.572246	-0.95425386	-0.32775011	-0.00666077618432672	0	14	1	0	0
P05177_F_186_L	neutral	-0.5965	0.38585	12	0.565296	-0.16596261	-0.77217517	-0.20588413342212	1	11	0	1	0
P05177_S_212_C	neutral	2.714	0.4988	5	0.540772	-0.73239958	-0.74570917	0.152916547721001	3.3	111	0	0	1
P05177_G_299_S	neutral	0.4198	1.725425	4	0.560258	0.20732367	-0.75602107	0.399893432796057	-0.4	60	0	0	1
P05177_T_438_I	neutral	0.472	0.21708	5	0.38665	-0.45280023	-0.15375062	0.101242444593687	5.2	81	0	0	1
P05177_S_298_R	neutral	1.002	0.7721	5	0.551069	-0.41220455	-0.82774856	0.657626796079551	-3.7	96	0	0	1
P05177_I_314_V	neutral	-0.1805	-0.81315	14	0.365288	-1.6530339	-1.0365465	-0.106952279310871	-0.3	11	1	0	0
P05177_P_42_R	neutral	-0.3428	-0.36929	7	0.655201	-0.98888926	-1.031155	0.513072179275601	-2.9	6	0	0	1
P05177_G_73_R	neutral	-1.021	-0.7426125	8	0.414676	-0.92783711	-1.1697869	1.32050086585853	-4.1	20	0	0	1
P05177_D_104_N	neutral	-0.2127	-0.54059125	8	0.59558	-0.95477851	-1.2158907	-0.00743745774171744	0	22	1	0	0
P05177_L_111_F	neutral	-0.376	-0.481175	8	0.414666	-1.717668	-1.379783	0.259262082634548	-1	22	0	0	1
P05177_F_205_V	neutral	-1.018	-0.254116	15	0.298927	-0.32383161	-0.93728839	-0.290816635389551	1.4	0	1	0	0
P05177_R_281_W	neutral	-0.5361	-0.28825	4	0.302665	-1.0852353	-1.0102205	0.172388059701493	3.6	195	0	0	1
P05177_R_377_Q	neutral	-1.092	-0.864354545454545	11	0.427779	-1.3055747	-1.1175136	-0.161021814006889	1	0	1	0	0
P05177_R_457_W	neutral	-1.084	-0.762466666666667	6	0.281339	-0.7036656	-0.57773413	0.172388059701493	3.6	88	0	0	1
Q16678_P_379_L	neutral	-0.2594	0.0360345454545455	11	0.318983	-0.93319731	-0.80323226	0.13940762616173	5.4	14	1	0	0
Q16678_N_453_S	neutral	-0.1201	-0.0932142857142857	7	0.471533	-0.84846915	-0.96641629	-0.204586739327884	2.7	36	0	0	1
Q16678_A_119_S	neutral	1.789	0.0301666666666666	6	0.514108	-0.91278535	-0.8280867	0.17946127946128	-2.6	106	0	0	1
Q16678_S_206_N	neutral	-0.6534	-0.763967857142857	14	0.333947	-0.65136169	-0.52779403	0.257208107336569	-2.7	0	1	0	0
Q16678_R_266_L	neutral	1.337	0.719645	4	0.489716	-0.87946687	-0.43672703	-0.246957520091848	8.3	126	1	0	0
Q16678_Q_68_R	neutral	1.841	0.80515	2	0.443946	0.079511273	-0.27369143	0.191926103318508	-1	219	0	0	1
Q16678_D_441_H	neutral	-0.3661	-0.31986	7	0.446759	-1.1242488	-1.0490767	0.165652467883705	0.3	56	0	0	1
Q16678_D_449_E	neutral	0.1935	1.1788	4	0.543399	-0.5273881	-1.5341055	0.105326421756442	0	119	0	0	1
Q16678_Q_144_H	neutral	-0.2876	0.290273846153846	13	0.39464	-0.16391358	-0.61104787	0.0616489907629147	0.3	18	1	0	0
Q16678_G_184_S	neutral	1.507	0.40598175	8	0.53123	-0.90766704	-1.1877956	0.399893432796057	-0.4	39	0	0	1
Q16678_V_422_G	neutral	-0.3908	-0.591185384615385	13	0.349801	-1.7260017	-2.3531606	-0.359197609901835	-4.6	0	0	1	0
Q16678_V_518_A	neutral	-0.1739	0.0796886666666667	12	0.432543	-1.456528	-2.0675208	-0.23943661971831	-2.4	0	0	1	0
P11509_G_479_V	neutral	-0.4689	-0.366766666666667	12	0.238872	-0.60363678	-0.4989048	0.560543492740109	4.6	1	0	0	1
P11509_R_128_Q	neutral	-1.16	0.155514285714286	7	0.407066	-1.135358	-0.96413769	-0.161021814006889	1	50	1	0	0
P11509_R_485_L	neutral	-0.3761	-0.1685	4	0.343501	-0.67014585	0.22880008	-0.246957520091848	8.3	73	0	0	1
P11509_K_194_E	neutral	0.4786	0.0632733333333333	3	0.60811	-1.1083482	-1.0855449	0.00642998837129761	0.4	179	0	0	1
P11509_R_203_S	neutral	2.314	0.618465	4	0.45696	-1.2690608	-1.2759799	-0.396727898966705	3.7	140	1	0	0
P11509_E_419_D	neutral	1.048	-0.336775	4	0.565861	-1.0686975	-0.78859291	-0.0952898796982259	0	181	0	0	1
P11509_F_118_L	neutral	0.5591	0.804224444444444	9	0.397869	-0.19331419	-0.49140221	-0.20588413342212	1	18	0	0	1
P11509_S_224_P	neutral	0.8484	0.04243375	8	0.390563	-0.65439604	-1.0456199	0.0955371586259396	-0.8	20	1	0	0
P11509_N_418_D	neutral	-0.9533	-0.161016666666667	6	0.530808	-0.5848339	-0.71199777	0.00749318801089925	0	51	0	0	1
P11509_K_476_R	neutral	0.1009	1.0542	6	0.453858	-0.97281827	-0.93240532	0.191599972638347	-0.6	74	0	0	1
P11509_T_294_S	neutral	-0.649	-0.192429230769231	13	0.370404	-0.54798898	-0.72069679	-0.11778038952317	-0.1	0	1	0	0
P11509_F_392_Y	neutral	0.1155	0.0474484615384615	13	0.361339	-0.71749765	-0.70552036	0.0968581633270779	-4.1	14	0	1	0
P11509_V_110_L	neutral	2.061	1.32621375	8	0.250171	-0.97341934	-0.90270005	0.119760990183525	-0.4	1	1	0	0
P11509_R_128_L	neutral	-1.16	0.155514285714286	7	0.333967	-0.54190266	-0.2548691	-0.246957520091848	8.3	50	1	0	0
P11509_S_131_A	neutral	-0.24	-0.293830769230769	13	0.249822	-0.95546076	-1.2037334	-0.152155295461033	2.6	0	1	0	0
P11509_N_438_Y	neutral	0.9784	-0.805016666666667	6	0.31208	-0.6520363	-0.94438748	0.371404783530124	2.2	45	0	0	1
P11509_V_292_M	neutral	1.102	0.68861	10	0.435561	-1.647499	-1.701197	0.273666239863423	-2.3	10	1	0	0
P20813_P_167_A	neutral	-0.3478	0.263204166666667	12	0.340576	-1.3401505	-1.1843324	-0.226092243550769	3.4	1	0	0	1
P20813_S_259_R	neutral	-0.09452	0.161175	4	0.63849	-0.47369137	-0.51719407	0.657626796079551	-3.7	105	0	0	1
P20813_K_139_E	neutral	-0.8455	-0.651666666666667	6	0.592876	-0.45021947	-0.26507982	0.00642998837129761	0.4	41	0	0	1
P20813_M_46_V	neutral	-0.3966	-0.0921	12	0.427422	-1.1815984	-0.85841163	-0.214864955431942	2.3	32	0	0	1
P20813_G_99_E	neutral	-0.4164	0.3949125	8	0.51555	0.26178522	-0.7427906	0.959904089516451	-3.1	5	0	0	1
P20813_R_140_Q	neutral	-0.5536	-0.40445	6	0.614473	-0.51262748	-0.39523334	-0.161021814006889	1	104	0	0	1
P20813_I_391_N	neutral	0.9918	-0.008498125	16	0.360056	-1.5136239	-1.939971	0.00716572648269552	-8	0	0	1	0
P20813_I_328_T	neutral	-1.136	-0.805260769230769	13	0.488638	-1.3073093	-1.5045011	-0.0919347461503278	-5.2	1	1	0	0
P20813_D_28_G	neutral	1.083	0.770175	4	0.572831	-0.54245908	-0.96585255	-0.436030350837653	3.1	84	0	0	1
P20813_R_29_S	neutral	1.169	0.777275	4	0.637143	-1.3881912	-0.71224418	-0.396727898966705	3.7	136	0	0	1
P20813_N_289_K	neutral	0.448	0.558825	8	0.53557	-1.3014312	-1.6091351	0.106494096276113	-0.4	43	1	0	0
P20813_T_306_S	neutral	-1.233	-0.712883333333333	12	0.533666	-0.93036708	-0.94139113	-0.11778038952317	-0.1	4	1	0	0
P20813_R_29_P	neutral	1.169	0.777275	4	0.696506	-1.1110375	-0.82499477	-0.339092996555683	2.9	136	0	0	1
P33261_V_331_I	neutral	0.6084	-0.696216666666667	12	0.339923	-0.39050403	-0.070163058	0.119760990183525	0.3	13	0	0	1
P33261_R_132_Q	neutral	-0.8002	-0.624006666666667	3	0.383162	-1.1135631	-0.70631496	-0.161021814006889	1	65	0	0	1
P33261_E_92_D	neutral	-0.5283	-0.226316666666667	6	0.587172	-1.0115983	-0.56367317	-0.0952898796982259	0	81	1	0	0
P33261_E_122_A	neutral	-0.4148	-0.255433333333333	6	0.328958	-0.67902819	-0.75897008	-0.394413104057636	5.3	65	1	0	0
P33261_R_150_H	neutral	1.197	-0.423566666666667	6	0.397872	-0.86900572	-1.0447411	-0.109299655568312	1.3	130	1	0	0
P33261_R_410_C	neutral	0.7998	-0.9437	3	0.328957	-1.1553608	-0.67984508	-0.304477611940298	7	185	1	0	0
P33261_R_442_C	neutral	-0.8008	-0.643910909090909	11	0.311048	-1.1097511	-0.8043808	-0.304477611940298	7	24	1	0	0
P33261_S_51_G	neutral	0.1936	0.27174	14	0.55993	-0.97204414	-1.3650887	-0.28565991055286	0.4	7	1	0	0
P33261_A_161_P	neutral	0.3732	-0.24865375	8	0.741424	-0.6979556	-0.84819967	0.292143658810326	-3.4	36	0	0	1
P33261_R_329_H	neutral	0.2713	-0.9007	4	0.410685	-1.6409034	-1.6194807	-0.109299655568312	1.3	166	1	0	0
P33261_M_74_T	neutral	0.4134	1.004275	8	0.343404	-1.1116798	-2.1013015	-0.201662086991489	-2.6	12	0	1	0
P33261_F_168_L	neutral	-0.1105	0.0777428571428571	7	0.339005	-0.10378781	-0.81563984	-0.20588413342212	1	105	0	0	1
P10632_L_390_S	neutral	-0.2858	0.092078	16	0.377389	-1.8577323	-2.6644189	-0.198887025461198	-4.6	0	0	0	1
P10632_I_244_V	neutral	-0.06108	0.576587142857143	14	0.380636	-0.91034647	-1.0808078	-0.106952279310871	-0.3	3	1	0	0
P10635_G_42_R	neutral	1.814	-0.46055	4	0.556646	-0.75028406	0.0095842066	1.32050086585853	-4.1	64	0	0	1
P10635_G_169_R	neutral	-0.1233	0.386622222222222	9	0.570522	-0.35864723	-1.0009099	1.32050086585853	-4.1	28	0	0	1
P10635_G_212_E	neutral	3.2	1.07259	11	0.682227	-0.48153153	-0.037587685	0.959904089516451	-3.1	5	1	0	0
P10635_R_296_C	neutral	0.871	0.90845	10	0.239042	-1.26613	-1.1903096	-0.304477611940298	7	51	1	0	0
P10635_S_486_T	neutral	0.3688	0.123408333333333	12	0.417059	-0.47484961	-0.14703455	0.133504615091826	0.1	39	0	1	0
P10635_H_324_P	neutral	-0.7124	-0.540088888888889	9	0.492211	-0.6214932	-1.0816895	-0.257991750451147	1.6	51	0	0	1
P10635_A_85_V	neutral	2.416	-0.360835	8	0.323326	-0.043993481	0.22634256	0.314814814814815	2.4	61	1	0	0
P10635_A_237_S	neutral	1.286	0.477007777777778	9	0.482931	-0.43099958	-0.52113923	0.17946127946128	-2.6	21	1	0	0
P10635_I_297_L	neutral	2.024	0.162918181818182	11	0.313798	-0.94495357	-0.65935883	0	-0.7	4	1	0	0
P10635_R_343_G	neutral	-0.8131	-0.795434	5	0.537151	-0.74075974	-1.1204035	-0.569058553386912	4.1	90	0	0	1
P10635_I_369_T	neutral	-0.892	-0.306314615384615	13	0.456003	-0.81778496	-1.1647518	-0.0919347461503278	-5.2	21	0	0	1
P10635_E_410_K	neutral	-0.4939	-0.4717775	4	0.460818	-0.82872297	-1.1108264	-0.00638890776863996	-0.4	101	0	0	1
P10635_S_311_L	neutral	-0.8667	-0.100184615384615	13	0.451712	-0.0042767172	0.98029886	0.248263393281949	4.6	1	1	0	0
P10635_L_91_M	neutral	-0.6725	-0.310621428571429	14	0.341086	-1.0322073	-1.7298814	0.137444732428724	-1.9	4	1	0	0
P10635_H_94_R	neutral	1.843	-0.141777777777778	9	0.489758	-0.21371476	-0.92928686	0.122712039185357	-1.3	50	0	0	1
P10635_F_120_I	neutral	2.363	0.236728571428571	7	0.225747	-0.36769839	-0.037584063	-0.20588413342212	1.7	75	0	0	1
P10635_E_155_K	neutral	0.9144	0.736228571428571	7	0.457787	-0.072441911	-0.53161229	-0.00638890776863996	-0.4	81	1	0	0
P10635_E_418_K	neutral	-0.01041	-0.6481625	8	0.462369	-1.0151167	-0.79468312	-0.00638890776863996	-0.4	65	1	0	0
P10635_P_469_A	neutral	-0.3045	0.044237	10	0.417688	-0.90808339	-0.64192119	-0.226092243550769	3.4	8	0	0	1
P10635_H_478_Y	neutral	1.41	0.9278175	4	0.368698	-0.24955122	-0.57116592	0.167762309873679	1.9	73	0	0	1
P10635_L_231_P	neutral	0.01747	0.674730769230769	13	0.418698	-1.2664123	-1.7790637	-0.122350968135387	-5.4	23	1	0	0
P10635_A_300_G	neutral	2.557	0.409527272727273	11	0.33336	-0.31548928	-1.6186837	-0.157463524130191	-2.2	7	1	0	0
P10635_R_365_H	neutral	-1.141	-0.804583636363636	11	0.377759	-1.67916	-1.60654	-0.109299655568312	1.3	0	1	0	0
P10635_R_329_L	neutral	0.2863	-0.81922	5	0.365588	-0.33388723	0.23565979	-0.246957520091848	8.3	151	1	0	0
P10635_G_373_S	neutral	0.03018	0.029231	10	0.340603	-1.0222679	-0.92662906	0.399893432796057	-0.4	5	0	0	1
P08684_S_222_P	neutral	0.9096	0.380233333333333	6	0.241089	-0.64003353	-1.4402717	0.0955371586259396	-0.8	51	1	0	0
P08684_M_445_T	neutral	-1.059	-0.756928571428571	7	0.306399	-1.5073152	-1.7845779	-0.201662086991489	-2.6	55	1	0	0
P08684_G_56_D	neutral	-1.06	1.86612727272727	11	0.383646	-0.88231196	-0.6715553	0.773145064606368	-3.1	3	1	0	0
P08684_I_118_V	neutral	-0.5663	-0.423818933333333	12	0.381267	-1.3680643	-1.0631396	-0.106952279310871	-0.3	11	0	0	1
P08684_R_130_Q	neutral	-0.8578	-0.7864109	8	0.462552	-0.5771518	-0.61107233	-0.161021814006889	1	38	1	0	0
P08684_R_162_Q	neutral	1.053	-0.3509	3	0.563163	-0.942412	-0.74864722	-0.161021814006889	1	128	1	0	0
P08684_V_170_I	neutral	0.4922	0.585411818181818	11	0.449763	-0.21313337	0.25055665	0.119760990183525	0.3	0	0	1	0
P08684_D_174_H	neutral	1.361	-0.103866666666667	6	0.30695	-1.0519332	-1.0139071	0.165652467883705	0.3	75	1	0	0
P08684_P_218_R	neutral	-1.082	0.8382	3	0.308378	-1.0277552	-0.7482298	0.513072179275601	-2.9	106	1	0	0
P08684_T_363_M	neutral	0.1252	-0.168116666666667	12	0.363529	-0.828703	-0.34491245	0.25260241773002	2.6	1	1	0	0
P08684_L_373_F	neutral	0.3017	0.263411111111111	9	0.295723	-0.66416125	-1.0229295	0.259262082634548	-1	20	0	1	0
P08684_P_467_S	neutral	0.6262	-0.576175555555556	9	0.546383	-1.1689552	-1.053376	-0.0872057673933813	0.8	47	0	1	0
P08684_K_96_E	neutral	-1.131	-0.6881	5	0.402578	-0.52922484	0.054914293	0.00642998837129761	0.4	125	1	0	0
P08684_S_252_A	neutral	0.0439	0.2096125	8	0.414059	-1.4012236	-1.2759786	-0.152155295461033	2.6	6	1	0	0
P08684_T_349_N	neutral	0.527	0.119135	10	0.411536	-0.70158035	-0.62744097	0.10913364674278	-2.8	23	1	0	0
P08684_I_431_T	neutral	1.977	-0.32936	10	0.443173	-1.8587058	-2.2047113	-0.0919347461503278	-5.2	1	0	0	1
P04626_W_452_C	neutral	1.87	0.238988888888889	9	0.318649	-0.79945261	-0.93918881	-0.406747294716741	3.4	57	0	0	1
Q92820_A_31_T	neutral	0.8721	0.689344	2	0.709844	-1.1450553	-0.89113901	0.33692480359147	-2.5	148	0	0	1
P11245_R_64_W	neutral	-0.6382	-0.219107692307692	13	0.442283	-0.78496768	-0.94095988	0.172388059701493	3.6	4	0	0	1
P11245_Q_145_P	neutral	-0.9115	-0.0346809090909091	11	0.636044	-0.20475849	-0.29972061	-0.212247690728703	1.9	23	0	0	1
P11245_K_282_T	neutral	-0.5098	0.00939222222222221	9	0.623626	-1.2769584	-1.223066	-0.18516998426705	3.2	20	0	0	1
P11245_L_24_I	neutral	-1.018	-0.585271428571429	14	0.379373	-0.89228829	-1.2741686	0	0.7	1	1	0	0
P11245_P_228_L	neutral	0.9141	-0.5731	5	0.437386	-0.3763213	-0.23629606	0.13940762616173	5.4	91	0	0	1
P11245_T_193_M	neutral	-1.164	0.205390909090909	11	0.278215	-0.69762402	-0.03615694	0.25260241773002	2.6	35	0	0	1
P11245_Y_208_H	neutral	1.748	0.576668	10	0.451459	-1.1677417	-1.5340666	-0.143661349964126	-1.9	93	1	0	0
P11245_L_135_V	neutral	-0.01754	-0.7018125	8	0.327971	-0.16287656	-0.5208805	-0.106952279310871	0.4	0	0	1	0
P11245_V_280_M	neutral	0.9811	-0.702166666666667	6	0.576221	-1.2809123	-1.0602225	0.273666239863423	-2.3	53	0	0	1
P15559_R_139_W	neutral	1.309	0.22595	6	0.435579	-1.0032378	-0.74978703	0.172388059701493	3.6	133	0	0	1
P15559_Q_269_H	neutral	-0.9165	-0.620323076923077	13	0.478226	-0.98689671	-1.2206811	0.0616489907629147	0.3	0	0	0	1
O75469_R_148_Q	neutral	1.926	0.70928	5	0.543769	-1.454445	-0.6505351	-0.161021814006889	1	138	1	0	0
O75469_R_381_W	neutral	-0.7746	-0.304232222222222	9	0.439168	-0.75986528	-0.91045019	0.172388059701493	3.6	24	0	0	1
O75469_I_403_V	neutral	-0.2324	-0.281772	10	0.412234	-0.89765628	-0.81336916	-0.106952279310871	-0.3	5	1	0	0
P16435_R_551_Q	neutral	2.89	1.2519	6	0.487909	-0.70559412	-0.65332675	-0.161021814006889	1	107	1	0	0
P16435_P_225_L	neutral	-0.6218	-0.367275	4	0.175579	-0.46653603	-0.054732289	0.13940762616173	5.4	102	1	0	0
P16435_D_252_N	neutral	-0.4135	1.44846	3	0.389089	-0.60535939	-0.84219979	-0.00743745774171744	0	152	0	0	1
P04179_I_82_T	neutral	0.806	-0.3907	5	0.461904	-0.59731394	-1.1578377	-0.0919347461503278	-5.2	3	1	0	0
P04179_E_66_V	neutral	-0.6845	-0.0755857142857143	7	0.395748	-0.42538815	-0.38836613	-0.203765377557262	7.7	19	1	0	0
P04179_R_156_W	neutral	1.137	0.276894	5	0.437945	-0.86315855	-0.57447745	0.172388059701493	3.6	35	0	0	1
P04179_G_76_R	neutral	-0.3205	-0.354265571428571	7	0.478805	-0.61894195	-1.2305633	1.32050086585853	-4.1	28	0	0	1
P50225_R_37_Q	neutral	0.914	-0.6059025	6	0.614436	-1.3294787	-1.1856568	-0.161021814006889	1	110	0	0	1
P50225_N_235_T	neutral	-0.8599	0.30413	10	0.664276	-0.82678577	-0.99007901	-0.0983953981229186	2.8	22	0	0	1
P50225_E_151_D	neutral	0.1588	-0.33714	5	0.668604	-1.4798765	-0.42599679	-0.0952898796982259	0	142	0	0	1
P50225_E_151_Q	neutral	0.1588	-0.33714	5	0.612245	-1.5209464	-0.55720307	-0.00666077618432672	0	142	0	0	1
P50225_E_282_K	neutral	1.369	0.1331	5	0.600094	-1.0748183	-1.765042	-0.00638890776863996	-0.4	151	1	0	0
P51580_L_49_S	neutral	-0.6427	-0.301988888888889	9	0.59507	-1.5070155	-2.2085983	-0.198887025461198	-4.6	0	1	0	0
P51580_Y_180_F	neutral	-0.5261	0.078435	14	0.263041	-0.49516857	-0.55746039	-0.0883050941001159	4.1	0	0	1	0
P51580_Q_179_H	neutral	2.519	-0.131428571428571	7	0.335627	-0.9358121	-0.90176528	0.0616489907629147	0.3	33	0	1	0
P16662_N_378_S	neutral	-0.9499	-0.76396	5	0.548168	-0.086475656	-0.65201894	-0.204586739327884	2.7	68	1	0	0
P11473_L_230_V	neutral	-0.5235	-0.51092	10	0.347124	-0.68192786	-0.92593903	-0.106952279310871	0.4	26	1	0	0
P11473_T_362_I	neutral	0.0234	-0.304286666666667	12	0.31418	-0.82598496	-0.68651052	0.101242444593687	5.2	0	1	0	0
