# Supplementary material for: In silico comparative characterization of pharmacogenomic missense variants
Source: BMC Genomics. 2014 May 20;15(Suppl 4):S4. doi: 10.1186/1471-2164-15-S4-S4 (PMC4092878; doi:10.1186/1471-2164-15-S4-S4)
Supplement: Additional file 2 — Features for the sequence data set [file 1471-2164-15-S4-S4-S2.csv]

ID	Class	Conservation	Bvalue	stability_ri	stability_ddg	mol_weight	hydrophobic
P33527_G_671_V	pgx	-0.6789	0.335374	-0.19450223	-0.10236932	0.560543492740109	4.6
P50225_R_213_H	pgx	-0.2813	0.443595	-0.76527172	-0.87689464	-0.109299655568312	1.3
O00337_S_546_P	pgx	-0.7723	0.397548	-0.80498442	-1.5575445	0.0955371586259396	-0.8
O00337_V_189_I	pgx	0.7848	0.11423	-0.18636809	-0.35707404	0.119760990183525	0.3
O15244_K_432_Q	pgx	0.6706	0.216327	-1.1067072	-0.81219706	-0.000273616526438142	0.4
O15244_R_400_C	pgx	-0.9446	0.300249	-1.2723725	-0.24503442	-0.304477611940298	7
O15245_G_220_A	pgx	-0.6922	0.282464	-0.8558293	-0.54079314	0.186892233915013	2.2
O15245_G_401_S	pgx	-0.9882	0.348537	-0.49146238	-0.76404366	0.399893432796057	-0.4
O15245_G_465_R	pgx	-0.2285	0.295885	-0.63699758	-1.0208649	1.32050086585853	-4.1
O15245_P_341_L	pgx	-0.7568	0.385598	-0.0084555857	-0.13970588	0.13940762616173	5.4
O15245_S_189_L	pgx	0.8129	0.301305	0.46312394	0.090811007	0.248263393281949	4.6
O15439_E_757_K	pgx	3.055	0.596293	-0.93196941	-1.9007412	-0.00638890776863996	-0.4
O15439_G_487_E	pgx	-0.6516	0.39151	0.20100842	-0.3267665	0.959904089516451	-3.1
O75828_M_235_L	pgx	-0.06476	0.651731	-1.1532863	-0.90150021	-0.120836405066685	1.9
O75828_V_93_I	pgx	-0.7265	0.357729	-0.49012716	-0.31942322	0.119760990183525	0.3
P00325_R_370_C	pgx	-0.8237	0.2728	-0.94953689	-1.1058177	-0.304477611940298	7
P00326_I_350_V	pgx	0.0582	0.286084	-0.77630556	-0.68820328	-0.106952279310871	-0.3
P05177_C_406_Y	pgx	-0.2855	0.281594	-1.1778826	-0.92498514	0.495460548035655	-3.8
P05177_I_386_F	pgx	-1.012	0.393767	-0.92373449	-0.9131185	0.259262082634548	-1.7
P05177_R_431_W	pgx	-1.084	0.263021	-0.7376114	-1.1609772	0.172388059701493	3.6
P05177_R_456_H	pgx	-0.9412	0.461106	-0.96964472	-0.82978955	-0.109299655568312	1.3
P07099_Y_113_H	pgx	-0.4408	0.4814	-1.3396524	-1.8438818	-0.143661349964126	-1.9
P08183_M_89_T	pgx	3.243	0.505065	-1.7090115	-1.8686887	-0.201662086991489	-2.6
P08183_R_669_C	pgx	1.158	0.439624	-0.63965587	-0.84542337	-0.304477611940298	7
P08183_S_1141_T	pgx	0.08419	0.430889	-0.025332043	-0.81057919	0.133504615091826	0.1
P08183_W_1108_R	pgx	-0.2787	0.381008	-0.65763983	-0.65757771	-0.147040101845958	-3.6
P08684_F_189_S	pgx	-1.052	0.63353	-1.0250215	-1.6494541	-0.363823475997336	-3.6
P08684_P_416_L	pgx	-0.6705	0.353631	-0.068792925	0.086786791	0.13940762616173	5.4
P08684_T_185_S	pgx	-0.7487	0.467344	-0.88718009	-0.59311816	-0.11778038952317	-0.1
P10632_I_264_M	pgx	-0.9586	0.362895	-1.5268243	-1.3359414	0.137444732428724	-2.6
P10632_I_269_F	pgx	-0.6896	0.288558	-1.3028916	-1.5292043	0.259262082634548	-1.7
P10632_K_399_R	pgx	1.152	0.60841	-0.87956203	-0.47971001	0.191599972638347	-0.6
P10632_R_139_K	pgx	-0.6892	0.677353	-0.34964299	-0.4956895	-0.160792192881745	0.6
P10635_T_107_I	pgx	2.409	0.249556	-0.46777934	-0.13397649	0.101242444593687	5.2
P11245_D_122_N	pgx	-1.119	0.405067	-0.82093459	-0.57590497	-0.00743745774171744	0
P11245_I_114_T	pgx	-0.3059	0.550574	-1.7346067	-2.5770428	-0.0919347461503278	-5.2
P11245_K_268_R	pgx	0.1402	0.320471	-0.41315896	-0.7147235	0.191599972638347	-0.6
P11245_L_137_F	pgx	-1.011	0.335913	-1.2333257	-0.79520167	0.259262082634548	-1
P11245_R_197_Q	pgx	-1.099	0.511853	-0.79987173	-0.52608307	-0.161021814006889	1
P11245_R_64_Q	pgx	-0.6382	0.577008	-1.1041395	-1.0411885	-0.161021814006889	1
P11509_I_471_T	pgx	-0.3764	0.673643	-1.8393543	-2.5369965	-0.0919347461503278	-5.2
P11509_L_160_H	pgx	2.471	0.475663	-2.0546541	-2.4999622	0.182802256441531	-7
P11509_R_203_C	pgx	2.314	0.301514	-1.0133434	-0.96346473	-0.304477611940298	7
P11509_V_365_M	pgx	0.6758	0.413029	-0.42009016	-0.23071508	0.273666239863423	-2.3
P11511_R_264_C	pgx	2.011	0.408732	-0.84658805	-0.95321165	-0.304477611940298	7
P16152_P_131_S	pgx	-0.5778	0.501378	-1.2758361	-0.67735204	-0.0872057673933813	0.8
P16435_A_500_V	pgx	1.327	0.635295	-0.23880498	-0.22573961	0.314814814814815	2.4
P16662_H_268_Y	pgx	-0.3612	0.425691	-0.063542722	-0.1696296	0.167762309873679	1.9
P20813_M_198_T	pgx	-0.04049	0.405469	-1.0533678	-1.2950917	-0.201662086991489	-2.6
P20813_Q_172_H	pgx	0.3213	0.243798	-0.9325862	-0.61964276	0.0616489907629147	0.3
P20813_R_487_C	pgx	1.514	0.173594	-0.476064	-0.90466454	-0.304477611940298	7
P24462_R_409_T	pgx	1.198	0.502531	-0.80665947	-1.0680123	-0.316188289322618	3.8
P33261_R_433_W	pgx	-0.9641	0.258943	-0.56910267	-0.37788152	0.172388059701493	3.6
P33261_W_120_R	pgx	-0.3561	0.654473	-1.1422624	-1.1380021	-0.147040101845958	-3.6
P33527_A_989_T	pgx	1.207	0.417152	-0.65138493	-1.0398076	0.33692480359147	-2.5
P46059_F_28_Y	pgx	-0.6897	0.385805	-0.67397441	-0.96916496	0.0968581633270779	-4.1
P46721_E_172_D	pgx	-0.9323	0.591098	-1.037376	-0.49057765	-0.0952898796982259	0
P46721_R_168_C	pgx	-0.9421	0.338081	-0.61996328	-0.58118025	-0.304477611940298	7
P51580_A_154_T	pgx	0.1195	0.367483	-1.0060845	-1.3712736	0.33692480359147	-2.5
P51580_A_80_P	pgx	-0.8375	0.459366	-0.74619765	-1.9332286	0.292143658810326	-3.4
P51580_Y_240_C	pgx	-0.881	0.352425	-0.7639296	-1.2765923	-0.331309674926872	3.8
P54855_Y_85_D	pgx	1.267	0.663237	-1.3045717	-1.5663138	-0.265356807770848	-2.2
Q16348_L_350_F	pgx	1.91	0.257945	-1.2678626	-1.1072229	0.259262082634548	-1
Q16678_L_432_V	pgx	1.639	0.498303	-1.4982896	-1.0623057	-0.106952279310871	0.4
Q92887_V_417_I	pgx	0.9339	0.387948	-0.44950703	-0.58653957	0.119760990183525	0.3
Q96FL8_V_338_I	pgx	-0.3592	0.412245	-0.11899969	-0.19299149	0.119760990183525	0.3
Q99518_N_413_K	pgx	1.354	0.642321	-0.6626119	-1.4097774	0.106494096276113	-0.4
Q99518_S_195_L	pgx	-0.9384	0.590545	0.67921161	-0.010792265	0.248263393281949	4.6
Q9HAW9_C_277_Y	pgx	-0.5607	0.426501	-0.76328505	-1.1617072	0.495460548035655	-3.8
Q9NPD5_M_233_I	pgx	0.562	0.206202	-0.91824115	-0.76015783	-0.120836405066685	2.6
Q9NPD5_S_112_A	pgx	-0.8141	0.336509	-0.68827379	-0.84856934	-0.152155295461033	2.6
O75469_A_370_T	pgx	-0.3774	0.323924	-0.66640157	-1.0387864	0.33692480359147	-2.5
O75469_G_36_R	pgx	0.1514	0.560425	0.18362547	-0.29535694	1.32050086585853	-4.1
O75469_R_122_Q	pgx	-0.6991	0.448665	-0.42926183	-0.92725403	-0.161021814006889	1
O75469_R_98_C	pgx	-0.9481	0.312565	-0.5445136	-0.68674237	-0.304477611940298	7
O75469_V_140_M	pgx	1.194	0.510113	-0.78714932	-0.31752872	0.273666239863423	-2.3
P04179_A_16_V	pgx	0.5082	0.333531	-0.69807433	-0.52553996	0.314814814814815	2.4
P04626_I_655_V	pgx	-0.5322	0.28714	-1.4145142	-0.78750428	-0.106952279310871	-0.3
P07550_E_27_Q	pgx	0.8791	0.565968	-1.1152109	-0.59706118	-0.00666077618432672	0
P07550_G_16_R	pgx	3.842	0.572978	-0.12625284	-0.48121563	1.32050086585853	-4.1
P07550_T_164_I	pgx	-0.5949	0.283244	0.12781317	0.37245612	0.101242444593687	5.2
P08183_V_1251_I	pgx	0.03715	0.489465	-0.48394904	-0.93097349	0.119760990183525	0.3
P08588_R_389_G	pgx	-0.07856	0.362628	-0.67936897	-1.5115527	-0.569058553386912	4.1
P08588_S_49_G	pgx	3.25	0.761445	-1.2421226	-1.5485675	-0.28565991055286	0.4
P11473_M_1_K	pgx	-0.1473	0.646509	-0.80761785	-1.3966865	-0.0202399302995778	-5.8
P14416_S_311_C	pgx	0.1912	0.55974	-0.85925101	-0.78310431	0.152916547721001	3.3
P15382_D_85_N	pgx	-0.6545	0.44165	0.14658423	-0.44596006	-0.00743745774171744	0
P16442_L_266_M	pgx	1.945	0.355498	-1.0544905	-1.0334101	0.137444732428724	-1.9
P18074_K_751_Q	pgx	2.637	0.431394	-0.70716575	-0.69190965	-0.000273616526438142	0.4
P21462_I_11_T	pgx	2.14	0.694017	-1.2818224	-1.693735	-0.0919347461503278	-5.2
P21817_G_341_R	pgx	-0.2018	0.426757	0.12828501	-0.1722726	1.32050086585853	-4.1
P21817_R_2163_H	pgx	-0.5781	0.323742	-0.43436355	-0.57018814	-0.109299655568312	1.3
P21817_R_2435_H	pgx	-0.5764	0.434542	-1.5329854	-1.0291094	-0.109299655568312	1.3
P21817_R_2458_C	pgx	-0.5765	0.235258	-0.50853601	-0.396178	-0.304477611940298	7
P21964_V_158_M	pgx	0.4274	0.555328	-0.51782798	-0.8705598	0.273666239863423	-2.3
P34947_Q_41_L	pgx	0.2573	0.360371	-0.26380066	-0.068020118	-0.102429011289771	7.3
P35372_N_40_D	pgx	-0.1323	0.697879	-1.1968799	-1.4165404	0.00749318801089925	0
P35520_I_278_T	pgx	-0.02325	0.361081	-1.7371061	-2.8390621	-0.0919347461503278	-5.2
P35869_R_554_K	pgx	0.9228	0.451001	-1.3881951	-1.2595791	-0.160792192881745	0.6
P43119_R_212_C	pgx	-0.6691	0.255199	-1.1248975	-0.56959406	-0.304477611940298	7
P50225_V_223_M	pgx	-0.3766	0.260997	-1.2356525	-1.3824586	0.273666239863423	-2.3
Q12809_K_897_T	pgx	0.1042	0.72881	-0.95473883	-1.1377482	-0.18516998426705	3.2
Q12809_R_784_W	pgx	-0.6794	0.292886	-0.44640406	-0.64597384	0.172388059701493	3.6
Q14524_H_558_R	pgx	-0.1098	0.542857	-0.025285715	-0.44942481	0.122712039185357	-1.3
Q14654_E_23_K	pgx	1.307	0.664039	-1.1688216	-1.3530121	-0.00638890776863996	-0.4
Q92847_T_5_I	pgx	-0.09597	0.421039	-0.48626803	-0.98054366	0.101242444593687	5.2
Q9BQB6_R_58_G	pgx	-0.2017	0.549618	-1.5271012	-1.7578028	-0.569058553386912	4.1
Q9BQB6_V_29_L	pgx	-0.7872	0.407825	-0.30443958	-0.30065502	0.119760990183525	-0.4
Q9BQB6_V_45_A	pgx	-0.3963	0.469144	-1.1016785	-1.5620733	-0.23943661971831	-2.4
O15244_S_270_A	pgx	-0.05649	0.301872	-0.38458419	0.18396904	-0.152155295461033	2.6
O15439_G_187_W	pgx	0.6543	0.386238	-0.30805224	-0.99351415	1.72052750765952	-0.5
O75828_V_244_M	pgx	0.8428	0.522188	-0.39429507	-0.68248166	0.273666239863423	-2.3
P07099_H_139_R	pgx	0.7093	0.620147	0.05193561	-0.025293295	0.122712039185357	-1.3
P08684_L_293_P	pgx	2.527	0.565452	-0.96713839	-2.0696538	-0.122350968135387	-5.4
P10635_P_34_S	pgx	-1.039	0.580039	-1.2702445	-0.83012275	-0.0872057673933813	0.8
P11245_G_286_E	pgx	3.154	0.637957	0.19628665	-0.12674788	0.959904089516451	-3.1
P15559_P_187_S	pgx	-0.87	0.448235	-1.1051188	-0.85352751	-0.0872057673933813	0.8
P20813_K_262_R	pgx	-0.3464	0.546889	-0.13071231	-0.65102921	0.191599972638347	-0.6
P23219_P_17_L	pgx	1.457	0.493679	-0.6026329	-0.41636029	0.13940762616173	5.4
P33261_P_227_L	pgx	-1.051	0.309553	-0.16401163	-0.2129037	0.13940762616173	5.4
P33261_R_144_H	pgx	-0.7357	0.486591	-1.1021585	-1.1480956	-0.109299655568312	1.3
P33527_T_1337_A	pgx	-0.6295	0.461032	-0.94758316	-0.98547418	-0.25201477501679	2.5
P78329_V_433_M	pgx	-0.8084	0.471805	-1.502411	-1.1299235	0.273666239863423	-2.3
Q92820_T_151_I	pgx	-0.7332	0.273405	-0.76726706	-0.11920713	0.101242444593687	5.2
Q9HAW7_N_129_K	pgx	1.194	0.507429	-0.74724791	-1.8459709	0.106494096276113	-0.4
Q9Y6L6_V_174_A	pgx	-0.5189	0.193977	-1.1580856	-1.7981821	-0.23943661971831	-2.4
Q92887_R_768_W	disease	-0.7405	0.319513	-0.80967369	-0.42437953	0.172388059701493	3.6
Q92887_Q_1382_R	disease	-0.8717	0.461931	-0.79715853	-0.7413377	0.191926103318508	-1
Q92887_R_1150_H	disease	-0.7441	0.436285	-1.3954134	-1.4080646	-0.109299655568312	1.3
Q92887_I_1173_F	disease	-0.7746	0.260929	-0.98653023	-1.0057036	0.259262082634548	-1.7
P35520_P_78_R	disease	-0.6238	0.346798	-0.90455756	-1.1592362	0.513072179275601	-2.9
P35520_P_88_S	disease	-0.6238	0.430731	-1.5906189	-1.244645	-0.0872057673933813	0.8
P35520_K_102_N	disease	-0.6397	0.412373	-0.35008436	0.018444873	-0.0962446131746357	0.4
P35520_A_114_V	disease	-0.663	0.44356	-0.11111348	-0.42476117	0.314814814814815	2.4
P35520_R_125_Q	disease	-0.6508	0.318008	-1.3224552	-1.045979	-0.161021814006889	1
P35520_E_131_D	disease	-0.4721	0.709688	-1.3507771	-1.5684117	-0.0952898796982259	0
P35520_E_144_K	disease	-0.4732	0.474896	-1.4555169	-1.3237542	-0.00638890776863996	-0.4
P35520_P_145_L	disease	-0.6268	0.397194	-0.42128186	0.028414278	0.13940762616173	5.4
P35520_C_165_Y	disease	-0.5998	0.224298	-0.49660918	-0.96747445	0.495460548035655	-3.8
P35520_V_168_M	disease	-0.6587	0.335793	-1.3246459	-0.91123965	0.273666239863423	-2.3
P35520_R_224_H	disease	-0.6511	0.48407	-0.87496451	-0.66342986	-0.109299655568312	1.3
P35520_E_239_K	disease	-0.6457	0.459068	-0.23281494	-0.65686615	-0.00638890776863996	-0.4
P35520_T_257_M	disease	-0.5437	0.55941	-0.56947199	-0.29591882	0.25260241773002	2.6
P35520_P_290_L	disease	-0.112	0.576909	-0.15336714	0.30507053	0.13940762616173	5.4
P35520_G_307_S	disease	-0.6042	0.341783	-0.75261106	-1.2221666	0.399893432796057	-0.4
P35520_A_331_V	disease	0.2668	0.401442	-0.69515945	-0.71721126	0.314814814814815	2.4
P35520_R_336_C	disease	-0.6493	0.17333	-1.1029161	-1.0832203	-0.304477611940298	7
P35520_R_369_H	disease	-0.6542	0.383344	-1.0776316	-0.89895002	-0.109299655568312	1.3
P35520_V_371_M	disease	-0.664	0.223428	-0.8916185	-0.70207965	0.273666239863423	-2.3
P35520_K_384_E	disease	-0.6378	0.369528	-0.18753445	-0.8885805	0.00642998837129761	0.4
P35520_D_444_N	disease	-0.645	0.507439	-0.52398	-0.5168467	-0.00743745774171744	0
P35520_V_454_E	disease	1.087	0.503237	-0.20552464	-1.0982881	0.255911224925309	-7.7
P35520_L_539_S	disease	-0.6269	0.3826	-1.6782483	-2.0343247	-0.198887025461198	-4.6
P35520_P_49_L	disease	-0.6259	0.457384	-0.72143609	-0.15787702	0.13940762616173	5.4
P35520_R_58_W	disease	0.5387	0.406418	-1.2387797	-0.72128572	0.172388059701493	3.6
P35520_G_85_R	disease	-0.6134	0.512245	-1.0617357	-1.0457488	1.32050086585853	-4.1
P35520_K_102_Q	disease	-0.6397	0.375838	-0.23205114	0.090439813	-0.000273616526438142	0.4
P35520_G_116_R	disease	-0.6169	0.517812	-0.39025909	-0.60990029	1.32050086585853	-4.1
P35520_R_121_C	disease	-0.4925	0.339654	-0.94025961	-0.21141321	-0.304477611940298	7
P35520_R_121_H	disease	-0.4925	0.412078	-1.2461512	-0.8621703	-0.109299655568312	1.3
P35520_R_121_L	disease	-0.4925	0.372605	-0.53280125	0.25677501	-0.246957520091848	8.3
P35520_R_125_W	disease	-0.6508	0.195273	-1.0674052	-1.1330318	0.172388059701493	3.6
P35520_M_126_V	disease	-0.659	0.266641	-0.87998246	-0.92040421	-0.214864955431942	2.3
P35520_E_128_D	disease	-0.6453	0.508617	-1.2081968	-1.0539734	-0.0952898796982259	0
P35520_G_139_R	disease	-0.6168	0.526882	-1.1238935	-0.88808332	1.32050086585853	-4.1
P35520_G_148_R	disease	-0.6168	0.600851	-0.30767462	-0.49185955	1.32050086585853	-4.1
P35520_G_151_R	disease	-0.6029	0.42137	-0.20048181	-0.31654246	1.32050086585853	-4.1
P35520_I_152_M	disease	-0.6629	0.549946	-0.49896154	-0.65333028	0.137444732428724	-2.6
P35520_A_155_T	disease	-0.662	0.399821	-0.22852109	-0.84503218	0.33692480359147	-2.5
P35520_E_176_K	disease	-0.4465	0.701976	-1.2989809	-2.3608967	-0.00638890776863996	-0.4
P35520_V_180_A	disease	-0.6594	0.434801	-1.05967	-1.0332204	-0.23943661971831	-2.4
P35520_T_191_M	disease	-0.5382	0.39211	-0.55775973	-0.52724722	0.25260241773002	2.6
P35520_D_198_V	disease	-0.6516	0.390241	-0.20475171	-0.33969743	-0.119900833896777	7.7
P35520_A_226_T	disease	-0.3501	0.585153	-0.8956879	-0.69709403	0.33692480359147	-2.5
P35520_D_234_N	disease	-0.652	0.460309	-0.51551199	-0.55090688	-0.00743745774171744	0
P35520_T_262_M	disease	-0.4187	0.347844	-0.27273642	-0.11575973	0.25260241773002	2.6
P35520_R_266_G	disease	-0.6519	0.553518	-1.2524121	-1.5975491	-0.569058553386912	4.1
P35520_R_266_K	disease	-0.6519	0.586193	-0.93663289	-1.2696913	-0.160792192881745	0.6
P35520_E_302_K	disease	-0.6361	0.440586	-1.0727686	-1.0022823	-0.00638890776863996	-0.4
P35520_G_305_R	disease	-0.6042	0.384676	-0.78323563	-0.59861552	1.32050086585853	-4.1
P35520_V_320_A	disease	-0.5039	0.393558	-1.6130801	-1.2789369	-0.23943661971831	-2.4
P35520_A_331_E	disease	0.2668	0.608769	-0.68769498	-0.706886	0.651290684624018	-5.3
P35520_R_336_H	disease	-0.6493	0.224274	-1.3148179	-1.4490236	-0.109299655568312	1.3
P35520_S_352_N	disease	-0.449	0.517063	-0.33640719	-0.5955793	0.257208107336569	-2.7
P35520_T_353_M	disease	0.2384	0.399043	0.01129766	0.057683744	0.25260241773002	2.6
P35520_V_354_M	disease	0.2983	0.393598	-0.56760066	-0.59158031	0.273666239863423	-2.3
P35520_R_369_C	disease	-0.6542	0.356078	-0.78564129	-0.42536872	-0.304477611940298	7
P35520_C_370_Y	disease	-0.6101	0.272912	-0.69157359	-0.99834924	0.495460548035655	-3.8
P35520_K_384_N	disease	-0.6378	0.368977	-0.54892239	-1.1696053	-0.0962446131746357	0.4
P35520_M_391_I	disease	-0.6535	0.260701	-0.63581969	-0.3919555	-0.120836405066685	2.6
P35520_T_434_N	disease	-0.5235	0.390435	-0.69718693	-0.47423288	0.10913364674278	-2.8
P35520_I_435_T	disease	-0.3636	0.449918	-0.66036685	-1.4576724	-0.0919347461503278	-5.2
P35520_R_439_Q	disease	-0.2715	0.458104	-1.060084	-0.73988387	-0.161021814006889	1
P35520_S_466_L	disease	-0.4144	0.425767	0.23469457	0.126248	0.248263393281949	4.6
P35520_R_491_C	disease	2.469	0.273838	-1.1781241	-1.1475827	-0.304477611940298	7
P35520_V_534_D	disease	-0.4221	0.38995	-0.60113817	-0.29936552	0.136235595390525	-7.7
P35520_H_65_R	disease	-0.5182	0.618221	-0.7817344	-0.71590344	0.122712039185357	-1.3
P35520_L_101_P	disease	-0.6158	0.600665	-1.6171415	-2.0721682	-0.122350968135387	-5.4
P35520_C_109_R	disease	-0.6073	0.431539	-0.2910625	-0.90000634	0.437768240343348	-7
P35520_I_143_M	disease	-0.6624	0.456396	-0.91903078	-0.58970285	0.137444732428724	-2.6
P35520_N_228_K	disease	-0.6633	0.594974	0.23439588	-0.87807927	0.106494096276113	-0.4
P35520_T_262_R	disease	-0.4187	0.399793	-0.40627194	-0.62124525	0.462390866353257	-3.8
P35520_C_275_Y	disease	0.1519	0.349849	-1.2112952	-1.1321772	0.495460548035655	-3.8
P35520_L_338_P	disease	-0.3779	0.359957	-1.0040376	-1.6678589	-0.122350968135387	-5.4
P35520_G_347_S	disease	-0.6084	0.537139	-0.33583461	-0.64480716	0.399893432796057	-0.4
P35520_S_349_N	disease	-0.5665	0.659676	-0.73097803	-0.39934597	0.257208107336569	-2.7
P35520_A_355_P	disease	0.2593	0.418139	-0.59753978	-1.0375342	0.292143658810326	-3.4
P35520_R_379_Q	disease	-0.3477	0.444922	-0.89585737	-0.42981797	-0.161021814006889	1
P35520_P_422_L	disease	-0.6177	0.363294	-1.1878307	-0.78460765	0.13940762616173	5.4
P35520_L_456_P	disease	-0.6161	0.373925	-0.98039935	-1.7806873	-0.122350968135387	-5.4
P35520_R_125_P	disease	-0.6508	0.373271	-1.1593251	-1.5582391	-0.339092996555683	2.9
P35520_L_154_Q	disease	-0.6199	0.461985	-0.77425807	-1.4251116	0.114118005793566	-7.3
P35520_A_155_V	disease	-0.662	0.297789	0.10912538	-0.12594564	0.314814814814815	2.4
P35520_V_168_A	disease	-0.6587	0.31624	-1.7120137	-1.4532773	-0.23943661971831	-2.4
P35520_M_173_V	disease	-0.6601	0.624028	-0.50486491	-0.74744731	-0.214864955431942	2.3
P35520_N_228_S	disease	-0.6633	0.617436	0.069317377	-0.77040785	-0.204586739327884	2.7
P35520_A_231_P	disease	-0.1215	0.566504	-1.1053514	-1.6468883	0.292143658810326	-3.4
P35520_A_288_P	disease	-0.6544	0.61537	-0.38040937	-1.3072065	0.292143658810326	-3.4
P35520_A_288_T	disease	-0.6544	0.520989	-0.48538347	-1.0751146	0.33692480359147	-2.5
P35520_A_361_T	disease	-0.5446	0.49498	-0.72506829	-0.80258524	0.33692480359147	-2.5
P35520_D_376_N	disease	-0.5033	0.454942	-0.92309579	-0.50625064	-0.00743745774171744	0
P35520_R_379_W	disease	-0.3477	0.298482	-0.56645935	-0.4045768	0.172388059701493	3.6
P35520_Q_526_K	disease	2.401	0.658415	-0.58987191	-1.196777	0.000273691412931865	-0.4
P35520_P_200_L	disease	-0.4057	0.507374	0.017465544	-0.091172688	0.13940762616173	5.4
P35520_I_278_S	disease	-0.02325	0.408196	-1.8150511	-2.4600183	-0.198887025461198	-5.3
P35520_D_281_N	disease	-0.4576	0.53367	-0.037313625	-0.41196332	-0.00743745774171744	0
P35520_D_321_V	disease	-0.6459	0.258988	-0.40067123	-0.62890268	-0.119900833896777	7.7
P35520_A_446_S	disease	-0.04314	0.529677	-1.6747458	-1.2380317	0.17946127946128	-2.6
P11511_R_365_Q	disease	-0.8175	0.46737	-1.5605539	-1.1634445	-0.161021814006889	1
P11511_R_375_C	disease	-0.8175	0.298918	-0.98347671	-1.0570526	-0.304477611940298	7
P11511_R_435_C	disease	-0.814	0.5252	-0.18228012	0.21667955	-0.304477611940298	7
P11511_C_437_Y	disease	-0.7528	0.551369	-0.82655378	-0.716477	0.495460548035655	-3.8
Q16678_G_61_E	disease	-0.6728	0.433653	-0.34916963	-0.13384214	0.959904089516451	-3.1
Q16678_G_365_W	disease	-0.5558	0.290559	-0.39393899	-0.60664224	1.72052750765952	-0.5
Q16678_D_374_N	disease	-0.994	0.613193	-1.1102423	-0.62089461	-0.00743745774171744	0
Q16678_R_469_W	disease	-0.9952	0.268716	-0.7036656	-0.57773413	0.172388059701493	3.6
Q16678_W_57_C	disease	-0.3297	0.316317	-0.89220249	-1.0911275	-0.406747294716741	3.4
Q16678_E_387_K	disease	-0.9859	0.300352	-0.83408972	-0.52481716	-0.00638890776863996	-0.4
Q16678_R_390_H	disease	-0.9945	0.367597	-0.72737774	-1.1832298	-0.109299655568312	1.3
Q16678_P_437_L	disease	-0.9597	0.512847	-0.017704682	0.26328272	0.13940762616173	5.4
Q16678_R_368_H	disease	-0.9928	0.465476	-1.2808191	-0.70885364	-0.109299655568312	1.3
Q16678_A_443_G	disease	1.067	0.505364	-1.0941767	-1.2146765	-0.157463524130191	-2.2
Q16678_Y_81_N	disease	-0.4019	0.557803	-0.86981508	-1.4104976	-0.270820685468293	-2.2
Q16678_S_28_W	disease	-0.3247	0.190953	-0.14480753	-0.84364938	0.943381863164906	-0.1
Q16678_L_77_P	disease	-0.5803	0.521888	-0.36514641	-1.3706427	-0.122350968135387	-5.4
Q16678_A_115_P	disease	-0.8635	0.568952	-0.43859729	-1.644449	0.292143658810326	-3.4
Q16678_M_132_R	disease	0.6371	0.512351	-0.62186951	-1.2980873	0.167482072247168	-6.4
Q16678_Q_144_P	disease	-0.2876	0.469828	0.08148185	-0.65850808	-0.212247690728703	1.9
Q16678_Q_144_R	disease	-0.2876	0.45145	0.14424382	-0.41390726	0.191926103318508	-1
Q16678_R_145_W	disease	-0.9781	0.289832	-0.67297545	-0.48652925	0.172388059701493	3.6
Q16678_D_192_V	disease	0.2226	0.334525	0.041545352	0.013425985	-0.119900833896777	7.7
Q16678_P_193_L	disease	-0.9354	0.428939	-0.41081761	0.04894266	0.13940762616173	5.4
Q16678_V_198_I	disease	0.2656	0.220134	-0.92761395	-0.38217189	0.119760990183525	0.3
Q16678_N_203_S	disease	-0.9987	0.381932	-0.75582497	-1.3015708	-0.204586739327884	2.7
Q16678_S_215_I	disease	0.4248	0.348256	-0.91893171	-0.93805291	0.248263393281949	5.3
Q16678_E_229_K	disease	-0.1042	0.583532	-0.65867935	-1.194243	-0.00638890776863996	-0.4
Q16678_G_232_R	disease	-0.3253	0.475617	-0.62786743	-0.89678814	1.32050086585853	-4.1
Q16678_S_239_R	disease	-0.9118	0.427334	-0.39502708	-0.75842258	0.657626796079551	-3.7
Q16678_V_320_L	disease	-0.8835	0.508519	-0.96928658	-0.88445503	0.119760990183525	-0.4
Q16678_A_330_F	disease	-0.9999	0.3864	-0.639407	-0.72663165	0.853984287317621	1
Q16678_L_345_F	disease	1.115	0.197363	-1.5131854	-1.5933307	0.259262082634548	-1
Q16678_V_364_M	disease	-0.9071	0.452725	-0.23568929	-0.64075863	0.273666239863423	-2.3
Q16678_A_388_T	disease	0.2282	0.331798	-1.1265057	-1.4113842	0.33692480359147	-2.5
Q16678_R_390_C	disease	-0.9945	0.296911	-0.49067046	-0.8397035	-0.304477611940298	7
Q16678_R_390_S	disease	-0.9945	0.471577	-0.74428408	-1.0996285	-0.396727898966705	3.7
Q16678_I_399_S	disease	-0.9159	0.528873	-1.1661366	-1.5656093	-0.198887025461198	-5.3
Q16678_V_409_F	disease	-0.09588	0.33714	-1.0915606	-1.1927488	0.41007255655143	-1.4
Q16678_N_423_Y	disease	-1.013	0.168272	-0.29741975	-0.75074921	0.371404783530124	2.2
Q16678_R_444_Q	disease	-0.9952	0.414239	-1.0758709	-1.3505467	-0.161021814006889	1
Q16678_F_445_C	disease	-0.9424	0.455255	-0.41041145	-1.4235395	-0.266541558205703	-0.3
Q16678_G_466_D	disease	-0.9447	0.47152	-0.67876809	-0.4944724	0.773145064606368	-3.1
Q16678_E_499_G	disease	0.3495	0.735146	-1.353572	-1.614378	-0.489770950859784	3.1
Q16678_S_515_L	disease	0.3589	0.449416	-0.62495464	-0.45357775	0.248263393281949	4.6
Q16678_R_523_T	disease	-0.8431	0.498586	-0.70050192	-0.39489446	-0.316188289322618	3.8
Q16678_D_530_G	disease	-0.508	0.467034	-1.0459137	-1.5610076	-0.436030350837653	3.1
P18074_R_112_H	disease	-0.4894	0.569306	-1.3808149	-2.0852933	-0.109299655568312	1.3
P18074_L_461_V	disease	-0.4294	0.510876	-0.27780396	-0.54012809	-0.106952279310871	0.4
P18074_S_541_R	disease	-0.5152	0.278507	-0.42493194	-0.5993934	0.657626796079551	-3.7
P18074_R_616_P	disease	-0.486	0.399164	-1.1376341	-1.5180976	-0.339092996555683	2.9
P18074_G_602_D	disease	0.0704	0.522274	-0.68077241	-1.2409458	0.773145064606368	-3.1
P18074_R_722_W	disease	-0.4981	0.2035	-0.39888083	-0.76426957	0.172388059701493	3.6
P18074_A_725_P	disease	-0.5102	0.564336	-0.06092274	-0.98219797	0.292143658810326	-3.4
P18074_G_47_R	disease	-0.4576	0.584828	-0.31036744	-1.0789732	1.32050086585853	-4.1
P18074_D_234_N	disease	-0.4897	0.387402	-0.59056015	-0.91294944	-0.00743745774171744	0
P18074_C_259_Y	disease	-0.4277	0.452364	-1.1702029	-1.3603912	0.495460548035655	-3.8
P18074_Y_542_C	disease	-0.4463	0.309848	-0.16305483	-0.30196284	-0.331309674926872	3.8
P18074_R_601_L	disease	-0.4955	0.386576	-0.58151606	-0.67671472	-0.246957520091848	8.3
P18074_R_616_W	disease	-0.486	0.217705	-1.0214222	-1.1946523	0.172388059701493	3.6
P18074_R_658_C	disease	-0.4977	0.342922	-0.39887846	-0.35165939	-0.304477611940298	7
P18074_R_658_H	disease	-0.4977	0.465728	-0.65674822	-0.83262054	-0.109299655568312	1.3
P18074_D_673_G	disease	-0.4938	0.585842	-1.2054314	-1.3150076	-0.436030350837653	3.1
P18074_R_683_Q	disease	-0.4981	0.446606	-1.1527271	-0.86277136	-0.161021814006889	1
P18074_R_683_W	disease	-0.4981	0.294579	-0.91513223	-0.87045073	0.172388059701493	3.6
P18074_G_713_R	disease	1.228	0.430242	-1.2236834	-0.94689145	1.32050086585853	-4.1
P18074_T_76_A	disease	-0.5144	0.376155	-1.2040198	-1.1357796	-0.25201477501679	2.5
P18074_L_485_P	disease	-0.4253	0.430773	-0.98174362	-1.702591	-0.122350968135387	-5.4
P18074_R_487_G	disease	-0.4725	0.292309	-1.776052	-1.6459384	-0.569058553386912	4.1
P18074_R_511_Q	disease	-0.4861	0.545571	-0.73808088	-0.64912931	-0.161021814006889	1
P18074_R_592_P	disease	-0.4955	0.628262	-1.204661	-1.3395988	-0.339092996555683	2.9
P18074_A_594_P	disease	-0.2202	0.492249	-0.18105134	-0.64190881	0.292143658810326	-3.4
P18074_R_601_W	disease	-0.4955	0.314029	-0.9294363	-1.3728935	0.172388059701493	3.6
P18074_R_658_G	disease	-0.4977	0.495377	-0.79966113	-1.2067066	-0.569058553386912	4.1
P18074_C_663_R	disease	0.9175	0.44451	-0.49259356	-0.24153913	0.437768240343348	-7
P18074_R_666_W	disease	0.2588	0.213947	-0.75002087	-0.50873374	0.172388059701493	3.6
P18074_D_681_N	disease	-0.4938	0.373611	-1.0662787	-1.9038486	-0.00743745774171744	0
Q92847_A_204_E	disease	-0.6651	0.462965	-0.40312962	-0.69321302	0.651290684624018	-5.3
P15382_T_7_I	disease	-1.028	0.306112	-0.51808633	-0.2751672	0.101242444593687	5.2
P15382_V_47_F	disease	-0.5817	0.169997	-1.0598523	-1.0957649	0.41007255655143	-1.4
P15382_L_51_H	disease	-0.5721	0.282123	-1.3763173	-1.9757081	0.182802256441531	-7
P15382_S_74_L	disease	-1.038	0.530525	-0.11165296	-0.35719709	0.248263393281949	4.6
P15382_D_76_N	disease	-0.8663	0.655973	-1.3396047	-1.2213292	-0.00743745774171744	0
P15382_W_87_R	disease	-0.7993	0.62894	-0.94332489	-1.200749	-0.147040101845958	-3.6
P15382_R_98_W	disease	-0.8258	0.205214	-0.54583718	-1.1492724	0.172388059701493	3.6
P15382_P_127_T	disease	0.757	0.733901	-0.91037977	-0.41413938	0.034656475288804	0.9
P15382_V_109_I	disease	0.5931	0.248347	-0.52858661	-0.5393012	0.119760990183525	0.3
Q12809_N_470_D	disease	-0.6913	0.297799	-0.8595358	-1.1079196	0.00749318801089925	0
Q12809_R_534_C	disease	-0.4934	0.218755	-0.7498166	-0.22654239	-0.304477611940298	7
Q12809_A_561_V	disease	-0.6885	0.127344	-0.63058172	-0.70416649	0.314814814814815	2.4
Q12809_R_582_C	disease	0.4108	0.313034	-1.1347038	-0.82942604	-0.304477611940298	7
Q12809_I_593_R	disease	-0.364	0.654915	-1.2705415	-1.4163351	0.327946333282512	-9
Q12809_G_628_S	disease	-0.38	0.462142	-0.79461492	-0.95784536	0.399893432796057	-0.4
Q12809_V_822_M	disease	-0.5314	0.51113	-0.44686585	-0.26241031	0.273666239863423	-2.3
Q12809_F_29_L	disease	-0.6417	0.31639	-0.40463967	-0.87828501	-0.20588413342212	1
Q12809_N_33_T	disease	-0.6914	0.299086	-0.68445654	-1.0431791	-0.0983953981229186	2.8
Q12809_G_53_R	disease	-0.644	0.348882	-0.73110195	-0.30723138	1.32050086585853	-4.1
Q12809_R_56_Q	disease	-0.5136	0.447348	-0.67209466	-0.54246918	-0.161021814006889	1
Q12809_C_66_G	disease	-0.632	0.461065	-1.0625666	-1.9840351	-0.380406074612083	-2.9
Q12809_H_70_R	disease	0.501	0.462929	0.02290843	-0.21540368	0.122712039185357	-1.3
Q12809_A_78_P	disease	-0.0317	0.565335	-0.49725007	-1.141056	0.292143658810326	-3.4
Q12809_L_86_R	disease	-0.6459	0.437835	-1.0238492	-1.4548088	0.327946333282512	-8.3
Q12809_R_176_W	disease	-0.3624	0.391736	-0.7302127	-0.98604439	0.172388059701493	3.6
Q12809_T_436_M	disease	1.752	0.685726	-0.68132096	0.075937299	0.25260241773002	2.6
Q12809_T_474_I	disease	-0.6933	0.194441	-0.92595779	-0.35526594	0.101242444593687	5.2
Q12809_L_552_S	disease	-0.3671	0.239671	-1.7218548	-1.4953064	-0.198887025461198	-4.6
Q12809_A_558_P	disease	-0.6851	0.25159	-0.88028069	-1.3577092	0.292143658810326	-3.4
Q12809_L_564_P	disease	-0.643	0.260299	-1.3266377	-1.5208141	-0.122350968135387	-5.4
Q12809_Y_569_H	disease	-0.356	0.209005	-1.106873	-1.127606	-0.143661349964126	-1.9
Q12809_G_572_R	disease	-0.6335	0.333732	-0.096561928	-0.58256061	1.32050086585853	-4.1
Q12809_G_572_C	disease	-0.6335	0.265357	-0.20857719	-0.66123964	0.613960303716531	2.9
Q12809_G_584_S	disease	-0.3774	0.32163	-0.54587046	-1.1102423	0.399893432796057	-0.4
Q12809_N_588_D	disease	0.2859	0.511293	-0.70243707	-0.77737885	0.00749318801089925	0
Q12809_G_601_S	disease	0.4831	0.721937	-0.98620824	-1.4976607	0.399893432796057	-0.4
Q12809_G_604_S	disease	-0.6402	0.675235	-0.95341513	-0.51444135	0.399893432796057	-0.4
Q12809_Y_611_H	disease	-0.2914	0.474567	-1.3690403	-1.3593795	-0.143661349964126	-1.9
Q12809_V_612_L	disease	-0.5154	0.387721	-0.34619095	0.27043378	0.119760990183525	-0.4
Q12809_T_613_M	disease	-0.5574	0.231244	0.16821912	-0.0085306627	0.25260241773002	2.6
Q12809_A_614_V	disease	-0.5434	0.186253	0.00089580692	-0.19147498	0.314814814814815	2.4
Q12809_N_629_D	disease	-0.5518	0.529982	-0.49202637	-0.21968834	0.00749318801089925	0
Q12809_N_629_K	disease	-0.5518	0.522775	-0.51656468	-0.79232556	0.106494096276113	-0.4
Q12809_V_630_L	disease	-0.5402	0.567664	-0.18174929	-0.16730003	0.119760990183525	-0.4
Q12809_V_630_A	disease	-0.5402	0.617862	-0.78808572	-1.0379625	-0.23943661971831	-2.4
Q12809_N_633_S	disease	-0.6895	0.692624	-0.95776052	-1.124221	-0.204586739327884	2.7
Q12809_F_640_L	disease	-0.3	0.296122	-0.72914713	-0.73807855	-0.20588413342212	1
Q12809_S_818_L	disease	-0.5667	0.624383	-0.14282729	0.087621631	0.248263393281949	4.6
Q12809_N_629_S	disease	-0.5518	0.534384	-0.4827873	-0.38025673	-0.204586739327884	2.7
Q12809_G_47_V	disease	-0.6433	0.267276	-1.2065251	-1.3464417	0.560543492740109	4.6
Q12809_P_72_Q	disease	-0.1955	0.513963	-1.2175303	-0.90485039	0.269434552245288	-1.9
Q12809_R_312_C	disease	0.5076	0.40938	-0.98072609	-0.59144852	-0.304477611940298	7
Q12809_P_347_S	disease	1.172	0.496108	-0.33451412	-0.83777002	-0.0872057673933813	0.8
Q12809_R_531_Q	disease	-0.6729	0.320661	-1.2370341	-0.79327916	-0.161021814006889	1
Q12809_W_585_C	disease	-0.5521	0.31198	-1.2034256	-1.312622	-0.406747294716741	3.4
Q12809_I_593_T	disease	-0.364	0.656427	-1.4922973	-1.7384824	-0.0919347461503278	-5.2
Q12809_D_609_N	disease	-0.4847	0.521189	-1.1127306	-1.5863015	-0.00743745774171744	0
Q12809_T_65_P	disease	-0.5613	0.502392	-0.78772009	-1.2465613	-0.0334956346541304	-0.9
Q12809_P_451_L	disease	-0.6538	0.259927	-0.31453155	0.5957361	0.13940762616173	5.4
Q12809_A_561_T	disease	-0.6885	0.186721	-0.90265761	-1.493372	0.33692480359147	-2.5
Q12809_L_615_V	disease	-0.3815	0.180635	-2.0560088	-1.3127867	-0.106952279310871	0.4
Q12809_G_626_S	disease	-0.373	0.40904	-1.0794154	-0.80695994	0.399893432796057	-0.4
Q12809_F_627_L	disease	-0.3538	0.48409	-0.39320605	-0.77356761	-0.20588413342212	1
Q12809_P_632_S	disease	-0.3607	0.685394	-0.99331867	-0.92549808	-0.0872057673933813	0.8
Q12809_E_637_K	disease	-0.4228	0.600986	-1.2554941	-1.7725323	-0.00638890776863996	-0.4
Q12809_K_638_E	disease	-0.4373	0.493082	-1.1906702	-0.6877139	0.00642998837129761	0.4
Q12809_M_645_L	disease	-0.5313	0.192753	-0.30797465	-0.84027551	-0.120836405066685	1.9
Q12809_R_752_W	disease	-0.6794	0.240643	0.1070332	-0.33356392	0.172388059701493	3.6
Q12809_F_805_C	disease	-0.6359	0.452732	-1.0800495	-1.3546664	-0.266541558205703	-0.3
Q12809_F_805_S	disease	-0.6359	0.594357	-1.2675753	-1.5286817	-0.363823475997336	-3.6
Q12809_R_823_W	disease	-0.4967	0.264163	-0.35671713	-0.64244999	0.172388059701493	3.6
Q12809_N_861_I	disease	-0.3947	0.205183	-0.29977639	-0.42328559	-0.00711474417196486	8
Q12809_P_917_L	disease	5.053	0.607877	-0.14414443	0.32538856	0.13940762616173	5.4
Q12809_R_922_W	disease	0.7766	0.619617	-1.1717532	-0.91044153	0.172388059701493	3.6
Q12809_N_588_K	disease	0.2859	0.48252	-0.74042178	-1.201256	0.106494096276113	-0.4
Q12809_R_100_G	disease	0.1255	0.506005	-1.1362123	-1.7309496	-0.569058553386912	4.1
Q12809_R_752_Q	disease	-0.6794	0.37909	-0.11655291	-0.20565408	-0.161021814006889	1
Q12809_S_26_I	disease	-0.1119	0.351717	-0.037990079	0.15592719	0.248263393281949	5.3
Q12809_I_31_S	disease	-0.6904	0.380594	-1.2669723	-1.5615961	-0.198887025461198	-5.3
Q12809_S_55_L	disease	-0.2921	0.314896	0.20064321	0.21656699	0.248263393281949	4.6
Q12809_A_85_V	disease	-0.6901	0.278916	0.0040592224	-0.4771094	0.314814814814815	2.4
Q12809_R_100_Q	disease	0.1255	0.447047	-1.0030399	-1.2131939	-0.161021814006889	1
Q12809_G_238_S	disease	5.179	0.731999	-0.31200483	0.041207068	0.399893432796057	-0.4
Q12809_G_306_W	disease	-0.004332	0.323378	0.176082	-0.27178169	1.72052750765952	-0.5
Q12809_S_320_L	disease	-0.6991	0.599206	-0.57005757	-0.77826809	0.248263393281949	4.6
Q12809_R_328_C	disease	-0.5127	0.223262	-0.93475781	-0.47160785	-0.304477611940298	7
Q12809_Y_420_C	disease	-0.6359	0.147996	-0.92768894	-1.158735	-0.331309674926872	3.8
Q12809_T_421_M	disease	-0.6929	0.142559	-0.55520808	0.12141737	0.25260241773002	2.6
Q12809_A_422_T	disease	-0.689	0.268509	-0.62388421	-1.068219	0.33692480359147	-2.5
Q12809_Y_427_S	disease	-0.6359	0.56331	-0.90482889	-0.65609684	-0.420001103813676	0.5
Q12809_D_456_Y	disease	-0.6791	0.145779	-0.20348057	-0.47029452	0.36120501840583	2.2
Q12809_H_562_P	disease	-0.5293	0.261131	-0.57051052	-1.3217887	-0.257991750451147	1.6
Q12809_I_571_L	disease	-0.6847	0.342697	-0.57680166	-0.99191456	0	-0.7
Q12809_G_572_S	disease	-0.6335	0.379093	-0.46767268	-0.76187649	0.399893432796057	-0.4
Q12809_P_596_R	disease	0.9731	0.509255	-0.7805508	-0.92028229	0.513072179275601	-2.9
Q12809_L_622_F	disease	-0.3792	0.434275	-0.9182622	-1.2196189	0.259262082634548	-1
Q12809_T_623_I	disease	-0.6875	0.317919	-0.51956101	-0.014969847	0.101242444593687	5.2
Q12809_G_628_V	disease	-0.38	0.330169	-0.4083523	-0.29905842	0.560543492740109	4.6
Q12809_N_635_I	disease	-0.5407	0.484166	-0.065253478	-0.14204968	-0.00711474417196486	8
Q12809_F_640_V	disease	-0.3	0.273375	-1.0696478	-1.0545973	-0.290816635389551	1.4
Q12809_S_641_F	disease	-0.5672	0.135887	-0.92946473	-0.17089325	0.571890760300695	3.6
Q12809_P_721_L	disease	-0.6549	0.354031	-0.04850768	0.35717207	0.13940762616173	5.4
Q12809_R_744_P	disease	0.5365	0.584365	-1.0661179	-1.2058222	-0.339092996555683	2.9
Q12809_D_774_Y	disease	-0.6801	0.318761	-0.089876252	-0.96352399	0.36120501840583	2.2
Q12809_E_788_D	disease	-0.6734	0.371962	-0.59161683	-0.42958437	-0.0952898796982259	0
Q12809_G_820_R	disease	-0.5125	0.593491	-0.95268832	-1.4003959	1.32050086585853	-4.1
Q12809_D_837_G	disease	-0.4988	0.497263	-0.6948713	-1.7454043	-0.436030350837653	3.1
Q12809_R_887_H	disease	-0.6632	0.573428	-1.1217302	-1.4160615	-0.109299655568312	1.3
Q12809_A_913_V	disease	2.348	0.577648	0.40969882	-0.17743182	0.314814814814815	2.4
Q12809_G_925_R	disease	0.9012	0.653702	-0.70951004	-0.72079409	1.32050086585853	-4.1
Q12809_T_983_I	disease	-0.4469	0.449394	-0.97010143	-0.27945705	0.101242444593687	5.2
Q12809_N_996_I	disease	-0.3475	0.243508	0.086858871	0.1252297	-0.00711474417196486	8
Q12809_G_1036_D	disease	2.157	0.701298	-0.91770106	-1.3135777	0.773145064606368	-3.1
Q14654_L_147_P	disease	0.4294	0.254031	-0.90692781	-2.3534493	-0.122350968135387	-5.4
Q14654_F_35_L	disease	-0.4908	0.412758	0.083822638	-0.97220234	-0.20588413342212	1
Q14654_F_35_V	disease	-0.4908	0.421129	-0.25123554	-1.6038087	-0.290816635389551	1.4
Q14654_R_50_P	disease	-0.513	0.577305	-1.0134248	-1.4942453	-0.339092996555683	2.9
Q14654_Q_52_R	disease	-0.514	0.524869	-0.33259781	-0.87273136	0.191926103318508	-1
Q14654_G_53_R	disease	-0.4918	0.454794	-0.21965999	-0.46501295	1.32050086585853	-4.1
Q14654_G_53_S	disease	-0.4918	0.445442	-0.51886941	-0.62112455	0.399893432796057	-0.4
Q14654_V_59_G	disease	-0.5191	0.451174	-1.8009382	-3.1217706	-0.359197609901835	-4.6
Q14654_V_59_M	disease	-0.5191	0.342239	-1.2180432	-1.4854652	0.273666239863423	-2.3
Q14654_K_67_N	disease	-0.5076	0.390995	-1.2412108	-1.0132443	-0.0962446131746357	0.4
Q14654_W_91_R	disease	-0.4364	0.190908	-0.27823575	-0.72817097	-0.147040101845958	-3.6
Q14654_K_170_N	disease	-0.5093	0.345897	-0.20920687	-0.059891328	-0.0962446131746357	0.4
Q14654_K_170_R	disease	-0.5093	0.298788	0.1639451	0.001542276	0.191599972638347	-0.6
Q14654_I_182_V	disease	-0.5212	0.280684	-1.0631484	-0.98303712	-0.106952279310871	-0.3
Q14654_R_201_C	disease	-0.5145	0.237204	-1.3704644	-0.90514062	-0.304477611940298	7
Q14654_R_201_H	disease	-0.5145	0.289713	-1.6880243	-1.3926218	-0.109299655568312	1.3
Q14654_P_254_L	disease	-0.5009	0.178058	-0.88041014	-0.39076163	0.13940762616173	5.4
Q14654_I_296_L	disease	-0.5216	0.550894	-0.82581143	0.095049819	0	-0.7
Q14654_E_322_K	disease	-0.5114	0.587852	-1.3946349	-1.0217868	-0.00638890776863996	-0.4
Q14654_Y_330_C	disease	-0.4909	0.432511	-0.96415795	-1.1465924	-0.331309674926872	3.8
Q14654_F_333_I	disease	-0.4938	0.453589	-0.73831439	-0.93374213	-0.20588413342212	1.7
Q14654_R_34_H	disease	-0.513	0.333041	-1.3794405	-1.9783328	-0.109299655568312	1.3
Q14654_G_40_D	disease	-0.4918	0.6839	-1.0343536	-0.54087072	0.773145064606368	-3.1
Q14654_C_42_R	disease	-0.4845	0.596792	-0.32047158	-1.1781071	0.437768240343348	-7
Q14654_H_46_Y	disease	-0.5171	0.331662	-1.1954398	-1.2940469	0.167762309873679	1.9
Q14654_R_50_Q	disease	-0.513	0.551432	-1.2472869	-1.1532317	-0.161021814006889	1
Q14654_G_53_D	disease	-0.4918	0.474119	-0.48748742	-0.35481792	0.773145064606368	-3.1
Q14654_F_55_L	disease	-0.4908	0.45753	-0.47859218	-0.71436028	-0.20588413342212	1
Q14654_A_101_D	disease	0.2053	0.716667	-1.0007	-0.74683995	0.493939393939394	-5.3
Q14654_S_116_P	disease	-0.5253	0.431666	-0.43721379	-1.5047682	0.0955371586259396	-0.8
Q14654_G_134_A	disease	-0.2588	0.355573	0.046646332	-0.45347812	0.186892233915013	2.2
Q14654_R_136_L	disease	-0.5139	0.406266	-0.54998614	-0.075696371	-0.246957520091848	8.3
Q14654_L_164_P	disease	-0.4792	0.336941	-1.2837351	-1.8967172	-0.122350968135387	-5.4
Q14654_C_166_Y	disease	-0.487	0.181397	-0.89953803	-0.83250853	0.495460548035655	-3.8
Q14654_K_170_T	disease	-0.5093	0.341724	-0.024172889	-0.16924756	-0.18516998426705	3.2
Q14654_R_201_L	disease	-0.5145	0.285501	-1.0978333	-0.53042443	-0.246957520091848	8.3
Q14654_H_259_R	disease	-0.5187	0.175797	-0.71592657	-1.0028005	0.122712039185357	-1.3
Q14654_P_266_L	disease	-0.5009	0.438233	-0.41765994	-0.1508442	0.13940762616173	5.4
Q14654_R_301_H	disease	-0.5149	0.450119	-0.98499983	-1.118182	-0.109299655568312	1.3
Q14654_Y_330_S	disease	-0.4909	0.632662	-1.2914156	-1.5846806	-0.420001103813676	0.5
P16435_Y_178_D	disease	-0.1568	0.626568	-1.0600085	-1.0461965	-0.265356807770848	-2.2
P16435_A_284_P	disease	-0.6056	0.402116	-0.53699755	-1.5084219	0.292143658810326	-3.4
P16435_R_454_H	disease	-0.5203	0.321691	-1.5201495	-1.613501	-0.109299655568312	1.3
P16435_V_489_E	disease	-0.3569	0.59848	-1.0953162	-0.84781332	0.255911224925309	-7.7
P16435_C_566_Y	disease	-0.7837	0.458413	-0.72317874	-1.3469356	0.495460548035655	-3.8
P16435_Y_575_C	disease	-0.225	0.387572	-0.5913043	-1.2130699	-0.331309674926872	3.8
P16435_V_605_F	disease	-0.5339	0.22309	-0.65996098	-0.63173693	0.41007255655143	-1.4
P21817_C_35_R	disease	-0.5393	0.439343	-0.81315371	-1.2136672	0.437768240343348	-7
P21817_R_163_C	disease	-0.5636	0.417787	-1.319586	-0.94068858	-0.304477611940298	7
P21817_I_403_M	disease	-0.5769	0.458068	-1.0725249	-1.1349587	0.137444732428724	-2.6
P21817_Y_522_S	disease	-0.5441	0.4794	-0.62026788	-1.2252914	-0.420001103813676	0.5
P21817_R_552_W	disease	-0.5767	0.387387	-0.99277929	-0.761682	0.172388059701493	3.6
P21817_R_614_C	disease	-0.5767	0.368891	-0.50738692	-0.10416508	-0.304477611940298	7
P21817_R_614_L	disease	-0.5767	0.38213	-0.1386301	0.31470968	-0.246957520091848	8.3
P21817_R_2163_C	disease	-0.5781	0.258469	-0.18161693	-0.23524854	-0.304477611940298	7
P21817_V_2168_M	disease	-0.5856	0.335592	-1.0055296	-0.86214218	0.273666239863423	-2.3
P21817_T_2206_M	disease	-0.5896	0.43299	-0.78776798	-0.30888365	0.25260241773002	2.6
P21817_G_2434_R	disease	-0.5489	0.396865	-0.56594669	-0.7305743	1.32050086585853	-4.1
P21817_R_533_H	disease	-0.3847	0.563523	-0.60195497	-0.81683387	-0.109299655568312	1.3
P21817_R_2163_P	disease	-0.5781	0.406696	-0.18115302	-0.65554619	-0.339092996555683	2.9
P21817_T_2206_R	disease	-0.5896	0.419101	-0.86454453	-0.67816114	0.462390866353257	-3.8
P21817_R_2435_L	disease	-0.5764	0.414131	-0.89866306	-0.025245425	-0.246957520091848	8.3
P21817_R_2454_C	disease	-0.5765	0.167596	-0.7880867	-0.68603026	-0.304477611940298	7
P21817_R_2454_H	disease	-0.5765	0.217347	-1.0736404	-1.1032683	-0.109299655568312	1.3
P21817_R_2458_H	disease	-0.5765	0.29715	-0.73652166	-0.77774644	-0.109299655568312	1.3
P21817_R_109_W	disease	-0.5626	0.234954	-0.88705551	-1.0819252	0.172388059701493	3.6
P21817_M_2423_K	disease	-0.5837	0.340907	-1.0879129	-1.8013671	-0.0202399302995778	-5.8
P21817_L_13_V	disease	-0.4462	0.321618	-1.4042404	-1.4174842	-0.106952279310871	0.4
P21817_R_44_C	disease	-0.386	0.315164	-0.46979604	-0.39703253	-0.304477611940298	7
P21817_E_160_G	disease	-0.5573	0.659991	-1.3089236	-1.4589033	-0.489770950859784	3.1
P21817_R_163_L	disease	-0.5636	0.43206	-0.95090771	-0.40987761	-0.246957520091848	8.3
P21817_G_165_R	disease	-0.5299	0.47029	-0.8689654	-1.010028	1.32050086585853	-4.1
P21817_D_166_N	disease	-0.564	0.420489	-1.1447004	-1.5072069	-0.00743745774171744	0
P21817_R_177_C	disease	-0.5636	0.367452	-1.0841255	-1.2083514	-0.304477611940298	7
P21817_Y_178_C	disease	-0.5236	0.398719	-0.52031478	-1.1500319	-0.331309674926872	3.8
P21817_G_215_E	disease	-0.5372	0.413778	-0.16354071	-0.66671384	0.959904089516451	-3.1
P21817_D_227_V	disease	-0.569	0.326391	-0.069488868	0.27154636	-0.119900833896777	7.7
P21817_R_328_W	disease	-0.3376	0.434291	-0.98253356	-1.0588879	0.172388059701493	3.6
P21817_R_401_C	disease	-0.5662	0.295279	-0.95219804	-0.9240346	-0.304477611940298	7
P21817_R_401_H	disease	-0.5662	0.382791	-1.1931509	-1.3961004	-0.109299655568312	1.3
P21817_R_401_S	disease	-0.5662	0.441974	-1.2211954	-1.3934752	-0.396727898966705	3.7
P21817_R_533_C	disease	-0.3847	0.511038	-0.39954072	-0.53540445	-0.304477611940298	7
P21817_G_1704_S	disease	-0.5489	0.584963	-0.53183636	-0.26858392	0.399893432796057	-0.4
P21817_V_2117_L	disease	-0.5859	0.408235	-0.36569647	-0.37084509	0.119760990183525	-0.4
P21817_D_2129_E	disease	-0.5792	0.549464	0.45671913	-0.71525124	0.105326421756442	0
P21817_V_2214_I	disease	-0.5861	0.344003	-0.77944986	-0.46307259	0.119760990183525	0.3
P21817_V_2280_I	disease	-0.4259	0.392617	0.049751391	0.13039363	0.119760990183525	0.3
P21817_N_2342_S	disease	-0.5857	0.44331	-0.32819922	-1.1739226	-0.204586739327884	2.7
P21817_E_2344_D	disease	-0.5707	0.587477	-1.2673247	-0.76096728	-0.0952898796982259	0
P21817_V_2346_M	disease	-0.5837	0.706107	-0.23139132	-0.19976433	0.273666239863423	-2.3
P21817_E_2348_G	disease	-0.5707	0.61816	-1.5841035	-2.1913143	-0.489770950859784	3.1
P21817_A_2350_T	disease	-0.5846	0.558514	-0.82481847	-1.1301016	0.33692480359147	-2.5
P21817_R_2355_C	disease	-0.182	0.179846	-0.62464455	-0.77826111	-0.304477611940298	7
P21817_A_2367_T	disease	-0.4101	0.47577	-0.024239645	-0.54654853	0.33692480359147	-2.5
P21817_A_2421_P	disease	-0.4244	0.403501	-0.14996637	-0.85653059	0.292143658810326	-3.4
P21817_A_2428_T	disease	-0.5851	0.252707	-1.1517408	-1.881897	0.33692480359147	-2.5
P21817_D_2431_N	disease	-0.5768	0.345537	-0.57108192	-1.0701362	-0.00743745774171744	0
P21817_A_2437_V	disease	-0.5851	0.377994	-0.48575493	-0.41155671	0.314814814814815	2.4
P21817_R_2452_W	disease	-0.5765	0.197359	-0.16473751	-0.85246688	0.172388059701493	3.6
P21817_R_2676_W	disease	-0.3431	0.248728	-0.58592429	-1.0507097	0.172388059701493	3.6
P21817_T_2787_S	disease	-0.2267	0.587829	-1.21011	-0.88290853	-0.11778038952317	-0.1
P21817_P_3527_S	disease	-0.5591	0.517752	-0.6312165	-0.80077305	-0.0872057673933813	0.8
P21817_R_3539_H	disease	-0.3928	0.375522	-1.2249783	-1.2119793	-0.109299655568312	1.3
P21817_R_3772_Q	disease	-0.5682	0.514667	-0.78478137	-0.63546041	-0.161021814006889	1
P21817_I_3916_M	disease	-0.5859	0.199706	-1.4422626	-1.2386172	0.137444732428724	-2.6
P21817_R_4136_S	disease	-0.3568	0.54975	-1.5020485	-1.5673457	-0.396727898966705	3.7
P21817_V_4234_L	disease	-0.4103	0.272016	-0.83014924	-0.25314657	0.119760990183525	-0.4
P21817_R_4558_Q	disease	-0.5799	0.382052	-1.1996596	-1.0420706	-0.161021814006889	1
P21817_T_4637_A	disease	-0.5915	0.552458	-0.2972106	-0.73512158	-0.25201477501679	2.5
P21817_G_4638_D	disease	-0.5555	0.567548	-1.0544751	-1.0365891	0.773145064606368	-3.1
P21817_L_4650_P	disease	0.5215	0.441171	-1.4661025	-2.3935764	-0.122350968135387	-5.4
P21817_H_4651_P	disease	-0.5858	0.43053	-0.14822147	-1.1742563	-0.257991750451147	1.6
P21817_F_4684_S	disease	-0.5518	0.611618	-1.733381	-1.9632983	-0.363823475997336	-3.6
P21817_K_4724_Q	disease	-0.573	0.378815	-0.75103904	-1.0552918	-0.000273616526438142	0.4
P21817_R_4737_Q	disease	-0.5692	0.438645	-1.3352711	-0.80390986	-0.161021814006889	1
P21817_R_4737_W	disease	-0.5692	0.290331	-1.0298691	-0.7012644	0.172388059701493	3.6
P21817_L_4793_P	disease	-0.5531	0.319989	-1.1597022	-1.7462787	-0.122350968135387	-5.4
P21817_Y_4796_C	disease	-0.5478	0.204404	-0.72578229	-0.59109106	-0.331309674926872	3.8
P21817_L_4814_F	disease	-0.2751	0.25422	-0.43091571	-0.87442553	0.259262082634548	-1
P21817_L_4824_P	disease	-0.275	0.503099	-1.7122987	-2.1771261	-0.122350968135387	-5.4
P21817_R_4825_C	disease	-0.5781	0.270217	-0.65938734	-0.37567344	-0.304477611940298	7
P21817_T_4826_I	disease	-0.5894	0.246337	-0.14149686	-0.25824453	0.101242444593687	5.2
P21817_L_4838_V	disease	-0.5526	0.378726	-1.3458742	-0.59243284	-0.106952279310871	0.4
P21817_V_4842_M	disease	-0.5858	0.365988	-0.050122378	-0.54774623	0.273666239863423	-2.3
P21817_A_4846_V	disease	-0.5866	0.238227	-0.725493	-0.032426537	0.314814814814815	2.4
P21817_V_4849_I	disease	-0.5858	0.133342	-0.31201699	-0.071834977	0.119760990183525	0.3
P21817_R_4861_C	disease	-0.5786	0.241704	-1.3300971	-1.1812348	-0.304477611940298	7
P21817_R_4861_H	disease	-0.5786	0.304737	-1.5567983	-1.5834153	-0.109299655568312	1.3
P21817_Y_4864_C	disease	-0.5471	0.435294	-1.0935019	-1.6773486	-0.331309674926872	3.8
P21817_K_4876_R	disease	-0.5719	0.555384	-0.9124867	-0.81356857	0.191599972638347	-0.6
P21817_G_4891_R	disease	-0.5539	0.297481	0.22299603	-0.50387385	1.32050086585853	-4.1
P21817_R_4893_Q	disease	-0.5798	0.503858	-0.59562125	-0.30147259	-0.161021814006889	1
P21817_R_4893_W	disease	-0.5798	0.360376	-0.32945501	-0.29590071	0.172388059701493	3.6
P21817_G_4897_V	disease	-0.5539	0.466728	-0.23068701	-0.298575	0.560543492740109	4.6
P21817_I_4898_T	disease	-0.5883	0.754191	-0.55232426	-1.6318989	-0.0919347461503278	-5.2
P21817_G_4899_E	disease	-0.5539	0.653133	-0.31259448	-0.69720835	0.959904089516451	-3.1
P21817_G_4899_R	disease	-0.5539	0.547371	-0.37718429	-0.80672106	1.32050086585853	-4.1
P21817_A_4906_V	disease	-0.588	0.583036	-0.39003119	-0.57439238	0.314814814814815	2.4
P21817_R_4914_G	disease	-0.5798	0.292077	-1.4765529	-1.3964684	-0.569058553386912	4.1
P21817_R_4914_T	disease	-0.5798	0.240014	-1.216799	-1.1141579	-0.316188289322618	3.8
P21817_I_4938_M	disease	-0.5876	0.306142	-1.2538641	-0.99923027	0.137444732428724	-2.6
P21817_D_4939_E	disease	-0.4004	0.316565	-0.81417646	-1.1204565	0.105326421756442	0
P21817_A_4940_T	disease	-0.5865	0.345682	-1.1340387	-1.3374284	0.33692480359147	-2.5
P21817_G_4942_V	disease	-0.5526	0.281973	0.63269236	0.14008085	0.560543492740109	4.6
P21817_P_4973_L	disease	-0.5573	0.42334	-0.65304884	-0.054255258	0.13940762616173	5.4
P21817_L_13_R	disease	-0.4462	0.440627	-1.4772771	-2.0918042	0.327946333282512	-8.3
P21817_M_226_K	disease	-0.5618	0.614456	-0.66928714	-1.5092718	-0.0202399302995778	-5.8
P21817_R_367_L	disease	-0.5671	0.40732	-0.87973558	-0.73276897	-0.246957520091848	8.3
P21817_R_530_H	disease	-0.3873	0.405231	-1.2506272	-1.1958946	-0.109299655568312	1.3
P21817_D_544_Y	disease	-0.5771	0.229587	-0.65917813	-1.4202171	0.36120501840583	2.2
P21817_R_1043_C	disease	-0.5748	0.25666	0.14280662	-0.47185367	-0.304477611940298	7
P21817_A_1352_G	disease	1.958	0.770078	-0.63489333	-1.557209	-0.157463524130191	-2.2
P21817_R_2336_H	disease	-0.5753	0.222655	-1.1663208	-1.2965464	-0.109299655568312	1.3
P21817_E_2404_K	disease	1.11	0.566884	-1.103609	-1.8465153	-0.00638890776863996	-0.4
P21817_D_2730_G	disease	-0.3406	0.541187	-0.45062969	-0.90243784	-0.436030350837653	3.1
P21817_E_2880_K	disease	-0.5707	0.50638	-1.1855312	-1.4413813	-0.00638890776863996	-0.4
P21817_S_3217_P	disease	-0.5928	0.33668	-0.39838683	-1.0360795	0.0955371586259396	-0.8
P21817_E_3290_K	disease	-0.5698	0.752572	-0.24472806	-0.25471189	-0.00638890776863996	-0.4
P21817_R_3772_W	disease	-0.5682	0.357288	-0.48015644	-0.70603831	0.172388059701493	3.6
P21817_G_3806_R	disease	-0.533	0.528477	-0.029610879	-0.76194502	1.32050086585853	-4.1
P21817_P_4501_L	disease	-0.03518	0.648339	-0.38221652	0.029792086	0.13940762616173	5.4
P21817_I_4938_T	disease	-0.5876	0.346758	-1.5709016	-2.2332683	-0.0919347461503278	-5.2
P21817_M_402_T	disease	-0.1287	0.37653	-0.53949373	-1.7261617	-0.201662086991489	-2.6
P21817_H_2035_L	disease	-0.5832	0.397722	-0.26120153	-0.15454113	-0.154550141789121	7
P21817_N_3326_K	disease	-0.5855	0.380279	-0.93581681	-1.5094151	0.106494096276113	-0.4
P21817_C_3402_G	disease	-0.1625	0.410722	-0.77941096	-2.0461592	-0.380406074612083	-2.9
P21817_H_382_N	disease	-0.5725	0.678396	-1.3843267	-1.1308266	-0.148491879350348	-0.3
P21817_E_1058_K	disease	-0.3574	0.737942	-1.106654	-0.73938186	-0.00638890776863996	-0.4
P21817_Y_1088_C	disease	-0.5415	0.255006	-0.81911217	-0.82420089	-0.331309674926872	3.8
P21817_H_2204_Q	disease	-0.5836	0.452206	-0.32844622	-0.36119802	-0.0580690899716421	-0.3
P21817_R_2508_G	disease	-0.5662	0.373837	-1.3760506	-1.1100617	-0.569058553386912	4.1
P21817_R_3366_H	disease	-0.1238	0.465769	-1.0455517	-1.0330745	-0.109299655568312	1.3
P21817_Y_3933_C	disease	-0.5437	0.190418	-1.2142898	-1.4512822	-0.331309674926872	3.8
P21817_G_4743_D	disease	-0.5381	0.5248	-0.90247444	-0.80201146	0.773145064606368	-3.1
P21817_T_4882_M	disease	-0.5891	0.35334	-0.27376102	0.49249062	0.25260241773002	2.6
Q14524_N_1325_S	disease	-0.5843	0.30669	-0.14524843	-0.78736057	-0.204586739327884	2.7
Q14524_R_1623_Q	disease	-0.5767	0.203637	-1.3674204	-0.50751266	-0.161021814006889	1
Q14524_R_1644_H	disease	-0.5767	0.331028	-0.16558207	-0.77203046	-0.109299655568312	1.3
Q14524_D_1790_G	disease	-0.5777	0.574236	-0.77017853	-1.3547616	-0.436030350837653	3.1
Q14524_D_1839_G	disease	-0.5777	0.413248	-0.90292421	-1.652561	-0.436030350837653	3.1
Q14524_T_1304_M	disease	-0.4657	0.381948	-0.14128131	-0.32099184	0.25260241773002	2.6
Q14524_T_1645_M	disease	-0.5858	0.2632	-0.10404697	-0.74664599	0.25260241773002	2.6
Q14524_E_1784_K	disease	-0.5736	0.667899	-0.62512572	-1.3306737	-0.00638890776863996	-0.4
Q14524_D_1114_N	disease	3.282	0.447582	-0.72713417	-1.2999911	-0.00743745774171744	0
Q14524_L_1501_V	disease	-0.5547	0.617996	-0.59389752	-0.98525094	-0.106952279310871	0.4
Q14524_R_1623_L	disease	-0.5767	0.177727	-0.81837195	-0.035040027	-0.246957520091848	8.3
Q14524_S_1787_N	disease	-0.5885	0.675939	-0.83306032	-0.78804904	0.257208107336569	-2.7
Q14524_L_619_F	disease	-0.169	0.299508	-1.1776057	-1.8007173	0.259262082634548	-1
Q14524_T_220_I	disease	-0.5856	0.184226	-0.34741496	-0.52090647	0.101242444593687	5.2
Q14524_G_298_S	disease	1.345	0.40744	-1.0659073	-1.0652224	0.399893432796057	-0.4
Q14524_R_367_H	disease	-0.5771	0.251619	-1.1778461	-0.70917148	-0.109299655568312	1.3
Q14524_G_514_C	disease	-0.08613	0.349776	-0.4648885	-0.33701782	0.613960303716531	2.9
Q14524_A_735_V	disease	-0.5834	0.215572	-0.27713686	-0.65939732	0.314814814814815	2.4
Q14524_S_941_N	disease	-0.5883	0.466602	-0.6002751	-1.2774523	0.257208107336569	-2.7
Q14524_A_997_S	disease	4.958	0.550108	-0.88674552	-0.99002597	0.17946127946128	-2.6
Q14524_R_1193_Q	disease	0.7084	0.281883	-0.98159394	-0.69522583	-0.161021814006889	1
Q14524_R_1232_W	disease	-0.2426	0.432073	-1.5212804	-1.2676166	0.172388059701493	3.6
Q14524_P_1298_L	disease	-0.1975	0.38196	-0.71019178	-0.094806121	0.13940762616173	5.4
Q14524_G_1408_R	disease	-0.5547	0.338483	0.067602694	-0.51471436	1.32050086585853	-4.1
Q14524_R_1512_W	disease	-0.5758	0.459835	-0.56672544	-0.3219556	0.172388059701493	3.6
Q14524_D_1595_N	disease	-0.5748	0.213338	-1.4538215	-1.4702511	-0.00743745774171744	0
Q14524_T_1620_M	disease	-0.5858	0.295915	-0.70366651	0.034684448	0.25260241773002	2.6
Q14524_S_1710_L	disease	-0.5883	0.35391	-0.20632811	-0.021412536	0.248263393281949	4.6
Q14524_R_1826_H	disease	-0.5773	0.395925	-1.2061342	-1.0500056	-0.109299655568312	1.3
Q14524_A_1924_T	disease	-0.584	0.401175	-0.84777949	-0.92889574	0.33692480359147	-2.5
Q14524_Y_1795_C	disease	-0.5516	0.231491	-0.76031098	-0.4124384	-0.331309674926872	3.8
Q14524_Y_1795_H	disease	-0.5516	0.291071	-1.0197023	-0.98393224	-0.143661349964126	-1.9
Q14524_R_27_H	disease	-0.265	0.483162	-1.0867117	-1.0529513	-0.109299655568312	1.3
Q14524_K_126_E	disease	-0.3946	0.269461	0.54399048	-0.12110901	0.00642998837129761	0.4
Q14524_E_161_K	disease	-0.5706	0.361706	-1.3602502	-1.2122331	-0.00638890776863996	-0.4
Q14524_T_187_I	disease	-0.4697	0.152259	0.12735612	-0.35779736	0.101242444593687	5.2
Q14524_A_226_V	disease	-0.4613	0.286948	-0.63164267	-0.2751853	0.314814814814815	2.4
Q14524_I_230_V	disease	-0.4584	0.33974	-1.3503053	-0.90076338	-0.106952279310871	-0.3
Q14524_R_282_H	disease	-0.4123	0.319466	-1.1954612	-0.90443288	-0.109299655568312	1.3
Q14524_V_294_M	disease	0.9029	0.609949	-0.33915269	-0.50869963	0.273666239863423	-2.3
Q14524_G_319_S	disease	-0.3724	0.641537	-0.96927401	-1.4808124	0.399893432796057	-0.4
Q14524_G_351_V	disease	-0.3315	0.364483	-0.88258189	-0.38734931	0.560543492740109	4.6
Q14524_D_356_N	disease	-0.5776	0.398767	-1.1259594	-0.75934488	-0.00743745774171744	0
Q14524_R_367_C	disease	-0.5771	0.196498	-0.95627081	-0.49859721	-0.304477611940298	7
Q14524_M_369_K	disease	-0.5825	0.447764	-1.3071851	-1.9207342	-0.0202399302995778	-5.8
Q14524_L_567_Q	disease	0.5396	0.534386	-1.2157296	-1.2619664	0.114118005793566	-7.3
Q14524_G_615_E	disease	0.9733	0.641183	-0.28254028	-0.021590029	0.959904089516451	-3.1
Q14524_H_681_P	disease	-0.13	0.70426	-1.0219882	-1.4063454	-0.257991750451147	1.6
Q14524_A_735_E	disease	-0.5834	0.397715	-0.39570078	-1.1241607	0.651290684624018	-5.3
Q14524_G_752_R	disease	-0.328	0.295522	0.10528108	-0.44499644	1.32050086585853	-4.1
Q14524_F_851_L	disease	-0.5525	0.10234	-0.34272765	-0.65750861	-0.20588413342212	1
Q14524_F_892_I	disease	-0.5517	0.140565	-0.73200695	-0.97121359	-0.20588413342212	1.7
Q14524_C_896_S	disease	-0.2855	0.354449	-0.77615722	-1.1238453	-0.132634532849125	-3.3
Q14524_S_910_L	disease	-0.09994	0.391432	0.3959334	0.1575429	0.248263393281949	4.6
Q14524_R_965_C	disease	-0.4318	0.251249	-1.0380384	-0.62703338	-0.304477611940298	7
Q14524_E_1053_K	disease	-0.5789	0.5513	-0.82414946	-1.1467493	-0.00638890776863996	-0.4
Q14524_E_1225_K	disease	-0.4157	0.325044	-1.0408741	-1.7306623	-0.00638890776863996	-0.4
Q14524_K_1236_N	disease	-0.3966	0.316922	-0.67013856	-0.56106258	-0.0962446131746357	0.4
Q14524_E_1240_Q	disease	-0.5627	0.352713	-1.7866048	-1.0865061	-0.00666077618432672	0
Q14524_F_1250_L	disease	-0.5543	0.214955	-0.18410533	-0.87146217	-0.20588413342212	1
Q14524_D_1275_N	disease	-0.5777	0.170612	-0.92949448	-1.4670114	-0.00743745774171744	0
Q14524_F_1293_S	disease	0.5766	0.555184	-1.177383	-1.1521605	-0.363823475997336	-3.6
Q14524_G_1319_V	disease	-0.5532	0.28336	-0.62470856	-0.40070742	0.560543492740109	4.6
Q14524_F_1344_S	disease	-0.554	0.1482	-1.5447187	-2.0037294	-0.363823475997336	-3.6
Q14524_S_1382_I	disease	-0.3694	0.430328	-0.54811728	-0.54677834	0.248263393281949	5.3
Q14524_V_1405_L	disease	-0.5831	0.525307	-0.44033738	-0.57796727	0.119760990183525	-0.4
Q14524_G_1406_R	disease	-0.5547	0.384674	-0.36061083	-0.39368202	1.32050086585853	-4.1
Q14524_G_1502_S	disease	-0.5534	0.7338	-0.96747853	-0.77388708	0.399893432796057	-0.4
Q14524_D_1714_G	disease	-0.5775	0.561341	0.42073832	-0.82715183	-0.436030350837653	3.1
Q14524_G_1740_R	disease	-0.556	0.622511	-0.73573234	-1.1272244	1.32050086585853	-4.1
Q14524_G_1743_E	disease	-0.556	0.594819	-0.37239283	-0.39443367	0.959904089516451	-3.1
Q14524_V_1951_L	disease	1.177	0.301387	-0.26037791	-0.55033359	0.119760990183525	-0.4
Q14524_G_9_V	disease	-0.3198	0.413143	-0.30718246	-0.47835508	0.560543492740109	4.6
Q14524_R_225_Q	disease	-0.5765	0.330948	-0.12035468	-0.52858376	-0.161021814006889	1
Q14524_T_512_I	disease	2.308	0.314541	-0.59258012	-0.058931643	0.101242444593687	5.2
Q14524_G_639_R	disease	1.061	0.665205	-0.6965207	-0.38714562	1.32050086585853	-4.1
Q14524_G_1262_S	disease	-0.5553	0.345353	-0.73402978	-1.1750548	0.399893432796057	-0.4
Q14524_S_1333_Y	disease	-0.5882	0.253007	-0.34310899	-0.040497729	0.724141212294224	-0.5
Q14524_S_1609_W	disease	-0.3346	0.195321	-0.82865674	-0.99282508	0.943381863164906	-0.1
Q14524_D_1819_N	disease	-0.5777	0.473739	-0.35218251	-1.0698816	-0.00743745774171744	0
Q14524_R_43_Q	disease	-0.575	0.675544	-0.77153643	-0.68364698	-0.161021814006889	1
Q14524_V_95_I	disease	-0.5839	0.23935	-0.96925143	-0.47588193	0.119760990183525	0.3
Q14524_M_138_I	disease	-0.5815	0.149805	-1.1613488	-0.71606139	-0.120836405066685	2.6
Q14524_L_212_P	disease	-0.5557	0.553422	-1.1996303	-2.459674	-0.122350968135387	-5.4
Q14524_R_225_W	disease	-0.5765	0.207535	0.11134873	-0.66303001	0.172388059701493	3.6
Q14524_L_325_R	disease	-0.556	0.384284	-1.3231199	-1.3397253	0.327946333282512	-8.3
Q14524_P_336_L	disease	-0.5619	0.399606	-0.41033174	0.26811638	0.13940762616173	5.4
Q14524_T_353_I	disease	-0.5861	0.318919	-0.39124309	-0.17161209	0.101242444593687	5.2
Q14524_N_406_K	disease	-0.5864	0.231968	-0.35369146	-0.82109561	0.106494096276113	-0.4
Q14524_N_406_S	disease	-0.5864	0.215936	-0.44715151	-0.75123696	-0.204586739327884	2.7
Q14524_E_428_K	disease	0.218	0.734799	-0.25669176	-0.60904326	-0.00638890776863996	-0.4
Q14524_H_445_D	disease	-0.04169	0.706367	-0.80248732	-0.30929478	-0.142111368909513	-0.3
Q14524_N_470_K	disease	1.358	0.5345	-0.24169139	-0.69987766	0.106494096276113	-0.4
Q14524_F_532_C	disease	-0.5525	0.349564	-0.4631061	-1.3463338	-0.266541558205703	-0.3
Q14524_A_572_D	disease	2.378	0.688963	-0.48798421	-0.5031204	0.493939393939394	-5.3
Q14524_E_655_K	disease	0.4315	0.648289	-1.2536115	-1.0063186	-0.00638890776863996	-0.4
Q14524_R_680_H	disease	0.7549	0.632626	-1.1644548	-1.3388915	-0.109299655568312	1.3
Q14524_R_814_Q	disease	-0.5759	0.25088	-1.2289495	-1.0312577	-0.161021814006889	1
Q14524_R_878_C	disease	-0.5753	0.28	-1.1271392	-0.78026035	-0.304477611940298	7
Q14524_R_1023_H	disease	0.8993	0.642555	-1.3444421	-1.2364209	-0.109299655568312	1.3
Q14524_G_1084_S	disease	6.647	0.68559	-0.11185386	-0.74532223	0.399893432796057	-0.4
Q14524_T_1131_I	disease	1.688	0.570342	-0.83503915	-0.61220522	0.101242444593687	5.2
Q14524_E_1295_K	disease	-0.347	0.45655	-1.4250525	-1.1529364	-0.00638890776863996	-0.4
Q14524_A_1330_P	disease	-0.5833	0.462263	-0.77842017	-1.0665434	0.292143658810326	-3.4
Q14524_A_1330_T	disease	-0.5833	0.35308	-0.95825049	-1.1052363	0.33692480359147	-2.5
Q14524_P_1332_L	disease	-0.5617	0.252464	-0.12624829	0.082604553	0.13940762616173	5.4
Q14524_R_1432_G	disease	-0.5755	0.664762	-0.95767726	-1.3119017	-0.569058553386912	4.1
Q14524_P_1438_L	disease	-0.5604	0.454235	-0.28484655	0.35599488	0.13940762616173	5.4
Q14524_F_1473_C	disease	-0.5531	0.529215	-0.91940768	-1.6931863	-0.266541558205703	-0.3
Q14524_F_1486_L	disease	-0.5524	0.361555	-1.4120895	-1.2496799	-0.20588413342212	1
Q14524_Y_1494_N	disease	-0.3055	0.649069	-1.6290238	-1.1233999	-0.270820685468293	-2.2
Q14524_K_1527_R	disease	-0.392	0.322215	-0.028603025	-0.46193615	0.191599972638347	-0.6
Q14524_A_1569_P	disease	0.4758	0.210061	-0.59598636	-1.3523579	0.292143658810326	-3.4
Q14524_T_1620_K	disease	-0.5858	0.404256	-1.0809015	-0.70619227	0.227249832102082	-3.2
Q14524_R_1626_P	disease	-0.5767	0.248406	-0.85758471	-0.97869189	-0.339092996555683	2.9
Q14524_R_1644_C	disease	-0.5767	0.265876	0.10206084	-0.52166066	-0.304477611940298	7
Q14524_A_1649_V	disease	-0.5836	0.197117	-0.58248378	-0.37586697	0.314814814814815	2.4
Q14524_M_1652_R	disease	-0.5822	0.386134	-0.50320712	-1.0264963	0.167482072247168	-6.4
Q14524_I_1660_V	disease	-0.5843	0.297967	-0.18795954	-1.0503709	-0.106952279310871	-0.3
Q14524_F_1705_S	disease	-0.5536	0.329924	-1.0575979	-1.8234083	-0.363823475997336	-3.6
Q14524_G_1743_R	disease	-0.556	0.535236	-0.40321674	-0.4269085	1.32050086585853	-4.1
Q14524_V_1763_M	disease	-0.5836	0.197236	-1.0535398	-0.62309838	0.273666239863423	-2.3
Q14524_M_1766_L	disease	-0.5826	0.181196	-0.68792652	-0.85569725	-0.120836405066685	1.9
Q14524_I_1768_V	disease	-0.5845	0.174574	-1.1118657	-0.63590943	-0.106952279310871	-0.3
Q14524_V_1777_M	disease	-0.5836	0.451851	-0.43647	-0.77032252	0.273666239863423	-2.3
Q14524_L_1825_P	disease	-0.5569	0.608274	-0.87853714	-1.6981379	-0.122350968135387	-5.4
Q14524_R_1826_C	disease	-0.5773	0.325229	-0.87380338	-0.45279632	-0.304477611940298	7
Q14524_C_1850_S	disease	-0.548	0.371093	-1.1082609	-1.3749819	-0.132634532849125	-3.3
Q14524_S_1904_L	disease	-0.479	0.309003	0.13339429	0.049196617	0.248263393281949	4.6
Q14524_G_1935_S	disease	1.654	0.697645	0.22802096	-0.063439035	0.399893432796057	-0.4
Q14524_V_1951_M	disease	1.177	0.35859	-0.4801641	-0.81495048	0.273666239863423	-2.3
Q14524_I_1968_S	disease	1.389	0.880764	-1.3327947	-2.0803658	-0.198887025461198	-5.3
Q14524_F_2004_L	disease	3.689	0.652528	-0.65976158	-1.063728	-0.20588413342212	1
Q14524_P_2006_A	disease	3.898	0.604315	-0.94431564	-0.57696815	-0.226092243550769	3.4
Q14524_N_1987_K	disease	-0.119	0.535198	-1.251428	-1.4113972	0.106494096276113	-0.4
Q14524_R_18_W	disease	0.04662	0.309963	0.18433772	-0.35166025	0.172388059701493	3.6
Q14524_V_125_L	disease	-0.3384	0.354283	-0.22113254	-0.91526622	0.119760990183525	-0.4
Q14524_Q_245_K	disease	-0.4432	0.435907	-0.68920922	-0.932572	0.000273691412931865	-0.4
Q14524_L_404_Q	disease	-0.5595	0.265863	-1.2945166	-1.9288548	0.114118005793566	-7.3
Q14524_V_411_M	disease	-0.5851	0.254428	-0.94808624	-0.75687197	0.273666239863423	-2.3
Q14524_E_462_K	disease	-0.4242	0.575632	-1.2166395	-1.405525	-0.00638890776863996	-0.4
Q14524_P_637_L	disease	1.985	0.712498	-0.64448429	0.048915001	0.13940762616173	5.4
Q14524_P_648_L	disease	1.045	0.320544	-0.70561675	-0.36682005	0.13940762616173	5.4
Q14524_R_971_C	disease	1.084	0.243131	-0.48705305	-0.9750018	-0.304477611940298	7
Q14524_T_1069_M	disease	0.09631	0.648114	-0.43774283	-0.19231304	0.25260241773002	2.6
Q14524_E_1231_K	disease	0.3512	0.529362	-1.4289027	-1.1164326	-0.00638890776863996	-0.4
Q14524_S_1458_Y	disease	-0.4826	0.183425	-0.69090101	-1.0411154	0.724141212294224	-0.5
Q14524_G_1481_E	disease	-0.5534	0.66107	-0.66139464	-0.97689647	0.959904089516451	-3.1
Q14524_V_1667_I	disease	-0.583	0.120725	-1.4633692	-0.87055316	0.119760990183525	0.3
Q14524_T_1779_M	disease	-0.5862	0.484361	-0.4439582	-0.29595356	0.25260241773002	2.6
Q14524_Q_1909_R	disease	-0.5781	0.269717	-0.30312009	-0.68431327	0.191926103318508	-1
Q14524_A_1949_S	disease	-0.464	0.28208	-1.539614	-1.4927026	0.17946127946128	-2.6
Q14524_R_1958_Q	disease	0.674	0.551322	-0.6346923	-1.0460232	-0.161021814006889	1
Q14524_D_1792_N	disease	-0.4185	0.423143	-1.5199435	-1.3143342	-0.00743745774171744	0
P51580_H_227_Q	disease	-0.3212	0.589174	-0.83418786	-1.0027761	-0.0580690899716421	-0.3
P51580_R_215_H	disease	2.214	0.272561	-1.2275316	-1.4001307	-0.109299655568312	1.3
P11473_G_33_D	disease	-0.5239	0.427289	-0.12455876	-0.97283909	0.773145064606368	-3.1
P11473_H_35_Q	disease	-0.5472	0.356435	-0.51133658	-0.55694374	-0.0580690899716421	-0.3
P11473_K_45_E	disease	-0.4085	0.511942	-0.040829343	-0.11952098	0.00642998837129761	0.4
P11473_G_46_D	disease	-0.5239	0.450018	-0.57060802	-0.18584584	0.773145064606368	-3.1
P11473_F_47_I	disease	-0.523	0.334046	-0.9564184	-0.6668007	-0.20588413342212	1.7
P11473_R_50_Q	disease	-0.5443	0.427805	-0.8411147	-1.0248212	-0.161021814006889	1
P11473_R_73_Q	disease	-0.5463	0.574968	-1.2501962	-1.2040297	-0.161021814006889	1
P11473_R_80_Q	disease	-0.5463	0.388216	-1.240842	-0.79126535	-0.161021814006889	1
P11473_R_274_L	disease	-0.5432	0.410517	-0.49777737	-0.36413857	-0.246957520091848	8.3
P11473_H_305_Q	disease	-0.4489	0.573288	-0.05774617	-0.39753526	-0.0580690899716421	-0.3
P11473_I_314_S	disease	0.03945	0.464001	-1.7515465	-1.9379666	-0.198887025461198	-5.3
P11473_R_391_C	disease	-0.54	0.408175	-0.63915799	-0.5324605	-0.304477611940298	7
Q9BQB6_R_98_W	disease	0.8762	0.220716	-0.54959961	-0.41358427	0.172388059701493	3.6
Q9BQB6_L_128_R	disease	-0.7681	0.198796	-1.0711144	-1.5229904	0.327946333282512	-8.3
Q9BQB6_A_26_T	disease	-0.2948	0.301656	-0.84410134	-0.94306505	0.33692480359147	-2.5
Q9BQB6_D_36_G	disease	0.3174	0.60849	-0.30798832	-1.851639	-0.436030350837653	3.1
Q9BQB6_D_36_Y	disease	0.3174	0.473449	0.12182323	-1.251079	0.36120501840583	2.2
Q9BQB6_S_52_W	disease	-0.7975	0.167786	-0.50187357	-1.0722627	0.943381863164906	-0.1
Q9BQB6_S_56_F	disease	-0.6657	0.23443	-0.26342649	-0.15104472	0.571890760300695	3.6
Q9BQB6_W_59_C	disease	-0.6326	0.520632	-0.54948298	-1.3708564	-0.406747294716741	3.4
Q9BQB6_W_59_L	disease	-0.6326	0.53511	-0.07697368	-0.56228573	-0.357684963031876	4.7
Q9BQB6_V_66_G	disease	-0.7891	0.512436	-0.94254719	-2.1581515	-0.359197609901835	-4.6
Q9BQB6_V_66_M	disease	-0.7891	0.362688	-0.38703213	-0.97593515	0.273666239863423	-2.3
Q9BQB6_G_71_A	disease	-0.7344	0.382473	-0.62597432	-1.1891979	0.186892233915013	2.2
Q9BQB6_N_77_S	disease	-0.7918	0.547972	-0.50480264	-0.68734257	-0.204586739327884	2.7
Q9BQB6_N_77_Y	disease	-0.7918	0.360719	-0.22427545	-0.50098077	0.371404783530124	2.2
Q9BQB6_I_123_N	disease	-0.8085	0.204421	-1.4682661	-1.8136465	0.00716572648269552	-8
Q9BQB6_Y_139_H	disease	-0.7605	0.311321	-0.83436696	-1.0234005	-0.143661349964126	-1.9
P08183_S_893_A	neutral	-0.3515	0.610169	-1.1894384	-1.2707667	-0.152155295461033	2.6
P08183_S_893_T	neutral	-0.3515	0.618119	-0.92721241	-1.2354474	0.133504615091826	0.1
P08183_N_21_D	neutral	2.109	0.686296	-0.87413065	-1.152238	0.00749318801089925	0
P08183_F_103_L	neutral	5.18	0.376501	-0.6524549	-0.32048349	-0.20588413342212	1
P08183_G_185_V	neutral	-0.5895	0.378918	-1.0491455	-0.7760787	0.560543492740109	4.6
P08183_S_400_N	neutral	0.09279	0.386957	-1.4073632	-0.85860673	0.257208107336569	-2.7
P08183_A_999_T	neutral	-0.2819	0.536724	-1.2060239	-1.111214	0.33692480359147	-2.5
P08183_Q_1107_P	neutral	-0.2088	0.302015	-0.5158668	-1.117446	-0.212247690728703	1.9
P08183_E_108_K	neutral	-0.5648	0.552769	-0.56786642	-0.91554987	-0.00638890776863996	-0.4
P08183_M_986_V	neutral	-0.361	0.332799	-0.55230433	-0.9021127	-0.214864955431942	2.3
P08183_F_17_L	neutral	4.779	0.479725	-0.80347027	-1.5059527	-0.20588413342212	1
P08183_E_566_K	neutral	-0.611	0.531961	-0.94171743	-1.2010288	-0.00638890776863996	-0.4
P08183_R_593_C	neutral	-0.6144	0.337247	-0.96661758	-0.85771703	-0.304477611940298	7
P08183_I_836_V	neutral	0.03388	0.283201	-0.69190183	-0.81335649	-0.106952279310871	-0.3
P08183_P_1051_A	neutral	0.1702	0.306246	-0.93770459	-1.0803652	-0.226092243550769	3.4
P08183_N_44_S	neutral	0.5111	0.408819	-0.35462328	-1.6670907	-0.204586739327884	2.7
P08183_A_80_E	neutral	0.161	0.450491	-0.6336328	-0.70898927	0.651290684624018	-5.3
P08183_I_261_V	neutral	-0.3634	0.279135	-1.2052895	-1.6429831	-0.106952279310871	-0.3
P08183_A_599_T	neutral	-0.5449	0.351951	-0.79671642	-1.4034067	0.33692480359147	-2.5
P08183_V_801_M	neutral	0.1708	0.398954	-0.51565682	-0.35669826	0.273666239863423	-2.3
P08183_I_829_V	neutral	0.2753	0.485476	-0.58425217	-0.62275118	-0.106952279310871	-0.3
P33527_R_633_Q	neutral	3.289	0.514761	-0.97640547	-1.2037962	-0.161021814006889	1
P33527_C_43_S	neutral	-0.6452	0.248706	-0.27640458	-0.75239562	-0.132634532849125	-3.3
P33527_T_73_I	neutral	-0.2486	0.465799	-0.87169003	-1.011527	0.101242444593687	5.2
P33527_M_117_T	neutral	-0.5424	0.368332	-0.60290349	-1.5748511	-0.201662086991489	-2.6
P33527_R_433_S	neutral	-0.526	0.40996	-1.0283065	-0.87107667	-0.396727898966705	3.7
P33527_R_723_Q	neutral	1.823	0.512276	-1.301031	-0.94657498	-0.161021814006889	1
P33527_R_1058_Q	neutral	-0.2377	0.455184	-0.9994572	-0.80166464	-0.161021814006889	1
P33527_S_1512_L	neutral	0.4848	0.510198	0.69440583	0.21312663	0.248263393281949	4.6
P33527_A_861_T	neutral	-0.4845	0.454584	-1.0512542	-1.4122745	0.33692480359147	-2.5
P33527_C_1047_S	neutral	1.96	0.462824	-1.0374801	-1.8846756	-0.132634532849125	-3.3
P33527_V_1146_I	neutral	-0.4299	0.507229	-0.61463125	-0.77884427	0.119760990183525	0.3
Q92887_S_281_N	neutral	-0.7103	0.76666	-0.67954395	-0.42796769	0.257208107336569	-2.7
Q92887_S_789_F	neutral	-0.8983	0.345284	-0.58105905	-0.4682385	0.571890760300695	3.6
Q92887_A_1450_T	neutral	-0.8836	0.422459	-0.10928774	-1.3240169	0.33692480359147	-2.5
Q92887_D_333_G	neutral	-0.8734	0.295533	-1.1349479	-2.1387603	-0.436030350837653	3.1
Q92887_R_353_H	neutral	4.098	0.559452	-1.4401475	-1.456671	-0.109299655568312	1.3
Q92887_I_670_T	neutral	-0.6596	0.423051	-0.67994628	-1.4037331	-0.0919347461503278	-5.2
Q92887_L_849_R	neutral	0.01123	0.507663	-0.56695857	-1.7721126	0.327946333282512	-8.3
Q92887_I_1036_T	neutral	3.402	0.29973	-1.2029309	-2.1421038	-0.0919347461503278	-5.2
Q92887_R_1181_L	neutral	-0.604	0.373911	0.008967142	-0.093887213	-0.246957520091848	8.3
Q92887_V_1188_E	neutral	4.372	0.616768	-1.4789788	-1.6819181	0.255911224925309	-7.7
Q92887_P_1291_L	neutral	-0.2904	0.613314	-0.87103949	0.04186373	0.13940762616173	5.4
Q92887_C_1515_Y	neutral	-0.09006	0.451275	-0.52458785	-0.7360154	0.495460548035655	-3.8
Q92887_T_1273_A	neutral	0.9235	0.361983	-0.84432695	-0.5856847	-0.25201477501679	2.5
Q92887_M_246_L	neutral	-0.4568	0.466025	-0.49722647	-0.77786564	-0.120836405066685	1.9
Q92887_K_495_E	neutral	-0.8589	0.716254	-0.78781037	-0.67922802	0.00642998837129761	0.4
Q92887_F_562_L	neutral	-0.8227	0.265117	-0.43138507	-0.65709743	-0.20588413342212	1
Q92887_I_982_V	neutral	-0.1057	0.101523	-0.35440102	-0.78779864	-0.106952279310871	-0.3
Q92887_N_1063_S	neutral	-0.5232	0.359017	-0.47924759	-0.98324381	-0.204586739327884	2.7
Q92887_Y_39_F	neutral	-0.5271	0.24381	-0.86081203	-0.37078014	-0.0883050941001159	4.1
O15439_M_184_T	neutral	6.092	0.505612	-1.1137763	-2.387727	-0.201662086991489	-2.6
O15439_K_498_E	neutral	0.3434	0.629329	-0.31938317	-0.14941057	0.00642998837129761	0.4
O15439_M_744_V	neutral	1.861	0.399542	-0.74592165	-0.70521526	-0.214864955431942	2.3
O15439_V_860_M	neutral	-0.3979	0.221236	-0.88440887	-0.50717763	0.273666239863423	-2.3
O15439_V_900_L	neutral	-0.688	0.412655	-0.30410489	-0.50002364	0.119760990183525	-0.4
O15439_K_304_N	neutral	0.9519	0.57208	-1.3144516	-0.92912936	-0.0962446131746357	0.4
O15439_P_78_A	neutral	-0.431	0.538711	-0.46287064	-0.61265502	-0.226092243550769	3.4
O15439_P_403_L	neutral	2.472	0.529066	-0.16459915	-0.18024444	0.13940762616173	5.4
O15439_I_625_M	neutral	1.677	0.549147	-1.6362687	-1.8931936	0.137444732428724	-2.6
O15439_P_667_L	neutral	0.7221	0.57148	0.082167695	-0.17550299	0.13940762616173	5.4
O15439_T_1142_M	neutral	-0.04239	0.600198	-0.34519791	-0.20586073	0.25260241773002	2.6
O15439_R_820_I	neutral	-0.523	0.287503	-0.36584788	0.0047251974	-0.246957520091848	9
O15439_V_854_F	neutral	0.2863	0.251204	-0.29666131	-0.42113354	0.41007255655143	-1.4
O15439_I_866_V	neutral	-0.1054	0.258182	-0.90104859	-0.84487217	-0.106952279310871	-0.3
O15439_L_18_I	neutral	0.1487	0.328347	-0.42363863	-0.21961275	0	0.7
O15439_C_171_G	neutral	-0.6348	0.349535	-1.3183077	-1.9297082	-0.380406074612083	-2.9
O15439_K_293_E	neutral	-0.4836	0.538147	-0.78856257	-0.44885924	0.00642998837129761	0.4
O15439_T_356_M	neutral	0.01055	0.213416	-0.16719908	-0.27759007	0.25260241773002	2.6
P16442_P_156_L	neutral	-0.7774	0.402785	-0.8998324	0.18049436	0.13940762616173	5.4
P16442_R_176_G	neutral	0.8982	0.399705	-0.7893904	-1.0825954	-0.569058553386912	4.1
P16442_G_235_S	neutral	-0.04418	0.42942	-0.66982807	-0.72810601	0.399893432796057	-0.4
P16442_G_268_A	neutral	0.5896	0.329265	-1.134504	-1.2399311	0.186892233915013	2.2
P16442_R_352_W	neutral	-0.8142	0.347921	-0.42751988	-0.44571898	0.172388059701493	3.6
P16442_G_35_R	neutral	-0.3987	0.278758	0.23429655	-0.44495037	1.32050086585853	-4.1
P16442_V_36_F	neutral	2.442	0.368639	-1.0173051	-1.2910189	0.41007255655143	-1.4
P16442_R_63_H	neutral	1.026	0.387656	-1.1826397	-0.78157089	-0.109299655568312	1.3
P16442_P_74_S	neutral	-0.6227	0.480213	-1.3654346	-1.1968828	-0.0872057673933813	0.8
P16442_R_161_H	neutral	2.978	0.366645	-0.85719663	-0.9421201	-0.109299655568312	1.3
P16442_R_199_C	neutral	0.01046	0.272464	-0.60183503	-1.3755077	-0.304477611940298	7
P16442_F_216_I	neutral	-1.071	0.375928	-0.69729835	-0.93429931	-0.20588413342212	1.7
P16442_V_277_M	neutral	-1.212	0.45646	-0.56587898	-0.61482594	0.273666239863423	-2.3
P16442_P_257_L	neutral	-0.6255	0.37399	-0.67342954	-0.809209	0.13940762616173	5.4
P16442_G_268_R	neutral	0.5896	0.346783	-0.79254728	-0.95001668	1.32050086585853	-4.1
P16442_T_163_M	neutral	2.265	0.35766	-0.78165298	-0.17714515	0.25260241773002	2.6
P16442_R_198_W	neutral	0.4107	0.216084	-0.78205034	-0.62193049	0.172388059701493	3.6
P16442_M_214_R	neutral	-0.7292	0.519982	-0.80268659	-0.91688134	0.167482072247168	-6.4
P16442_E_223_D	neutral	-1.26	0.331607	-0.051104599	-0.11320183	-0.0952898796982259	0
P16442_M_288_R	neutral	-0.1579	0.366411	-1.4674749	-1.8869495	0.167482072247168	-6.4
P16442_D_291_N	neutral	-0.9175	0.463215	-0.64476577	-0.63449545	-0.00743745774171744	0
P16442_K_346_M	neutral	-0.8593	0.446169	-0.042305938	0.32645849	0.0206580477460839	5.8
P16442_R_352_G	neutral	-0.8142	0.5747	-0.9099141	-1.1557919	-0.569058553386912	4.1
P00325_R_48_H	neutral	0.04116	0.419944	-1.2554123	-1.1918806	-0.109299655568312	1.3
P00325_N_57_K	neutral	1.794	0.454837	-1.2491251	-1.6204195	0.106494096276113	-0.4
P00325_T_60_S	neutral	3.385	0.479637	-0.79863683	-0.50729541	-0.11778038952317	-0.1
P00326_R_272_Q	neutral	0.04945	0.399505	-1.6158833	-1.3795722	-0.161021814006889	1
P00326_R_48_H	neutral	0.01788	0.444703	-1.0591887	-0.82134894	-0.109299655568312	1.3
P00326_P_166_S	neutral	-0.8357	0.608025	-0.19756393	-0.52240228	-0.0872057673933813	0.8
P00326_P_352_T	neutral	-0.2518	0.298571	-1.0470845	-1.1301675	0.034656475288804	0.9
P08588_R_389_L	neutral	-0.07856	0.28956	0.099316921	0.29387187	-0.246957520091848	8.3
P08588_A_26_V	neutral	-0.09799	0.479661	-0.71479575	-0.27706029	0.314814814814815	2.4
P08588_A_29_T	neutral	0.6408	0.502666	0.3299723	-0.60618246	0.33692480359147	-2.5
P08588_R_31_Q	neutral	-0.419	0.40324	-0.7046911	-1.2586714	-0.161021814006889	1
P08588_R_399_H	neutral	-0.05619	0.52909	-0.56768471	-1.5612994	-0.109299655568312	1.3
P08588_H_405_Y	neutral	1.335	0.472973	0.23774559	-0.18113166	0.167762309873679	1.9
P07550_V_34_M	neutral	-0.5825	0.332167	-0.5464472	-0.65475198	0.273666239863423	-2.3
P07550_I_159_L	neutral	0.1482	0.220708	-0.50151168	-0.43096396	0	-0.7
P07550_I_159_F	neutral	0.1482	0.16884	-0.77700588	-0.82711798	0.259262082634548	-1.7
P07550_K_375_R	neutral	0.9584	0.509516	-0.19178902	-0.68288789	0.191599972638347	-0.6
P07550_S_220_C	neutral	-0.3996	0.146345	-0.3896352	-0.75328672	0.152916547721001	3.3
P07550_N_15_S	neutral	0.1905	0.636979	0.19580141	-0.44301931	-0.204586739327884	2.7
P35869_V_570_I	neutral	0.1633	0.416839	-0.95566526	-0.39147382	0.119760990183525	0.3
P35869_P_517_S	neutral	0.6469	0.604252	-1.1955072	-0.88062404	-0.0872057673933813	0.8
P35869_M_786_V	neutral	0.4999	0.415845	-0.42124265	-0.075033646	-0.214864955431942	2.3
P16152_V_88_I	neutral	-0.2159	0.345184	-0.41389325	-0.25661835	0.119760990183525	0.3
O75828_C_4_Y	neutral	1.908	0.507988	-0.49529145	-0.93830097	0.495460548035655	-3.8
O75828_L_84_V	neutral	0.5614	0.438927	-0.70632859	-0.57841183	-0.106952279310871	0.4
O75828_P_131_S	neutral	-0.5197	0.510916	-1.4083457	-0.8433554	-0.0872057673933813	0.8
P35520_R_18_C	neutral	3.874	0.526308	-1.113599	-0.47938333	-0.304477611940298	7
P35520_A_69_P	neutral	1.924	0.698144	-0.66037658	-1.0529361	0.292143658810326	-3.4
P35520_R_548_Q	neutral	0.7807	0.731629	-1.0673528	-0.86657759	-0.161021814006889	1
P21964_C_34_S	neutral	2.937	0.352857	-0.43709157	-1.3095612	-0.132634532849125	-3.3
P21964_A_72_S	neutral	-0.5555	0.656048	-0.13238885	-0.40859017	0.17946127946128	-2.6
P21964_A_102_T	neutral	1.258	0.292426	-0.7060392	-1.0745442	0.33692480359147	-2.5
P21964_A_146_V	neutral	-0.6565	0.294257	-0.51898429	-0.58938913	0.314814814814815	2.4
P11511_W_39_R	neutral	-0.5864	0.341046	-0.70221811	-0.88877029	-0.147040101845958	-3.6
P11511_T_201_M	neutral	2.159	0.372464	-0.66218398	-0.29694229	0.25260241773002	2.6
P11511_R_375_L	neutral	-0.8175	0.353475	-0.60616188	-0.50210734	-0.246957520091848	8.3
P05177_F_21_L	neutral	-0.02236	0.19051	-0.10787132	-0.77719717	-0.20588413342212	1
P05177_D_348_N	neutral	-0.8705	0.428983	-0.86921164	-0.90157079	-0.00743745774171744	0
P05177_T_83_M	neutral	-0.1899	0.396604	0.027260251	-0.13520242	0.25260241773002	2.6
P05177_E_168_Q	neutral	-0.9386	0.572246	-0.95425386	-0.32775011	-0.00666077618432672	0
P05177_F_186_L	neutral	-0.5965	0.565296	-0.16596261	-0.77217517	-0.20588413342212	1
P05177_S_212_C	neutral	2.714	0.540772	-0.73239958	-0.74570917	0.152916547721001	3.3
P05177_G_299_S	neutral	0.4198	0.560258	0.20732367	-0.75602107	0.399893432796057	-0.4
P05177_T_438_I	neutral	0.472	0.38665	-0.45280023	-0.15375062	0.101242444593687	5.2
P05177_S_18_C	neutral	0.274	0.217908	-0.64604854	-0.71079737	0.152916547721001	3.3
P05177_S_298_R	neutral	1.002	0.551069	-0.41220455	-0.82774856	0.657626796079551	-3.7
P05177_I_314_V	neutral	-0.1805	0.365288	-1.6530339	-1.0365465	-0.106952279310871	-0.3
P05177_P_42_R	neutral	-0.3428	0.655201	-0.98888926	-1.031155	0.513072179275601	-2.9
P05177_G_73_R	neutral	-1.021	0.414676	-0.92783711	-1.1697869	1.32050086585853	-4.1
P05177_D_104_N	neutral	-0.2127	0.59558	-0.95477851	-1.2158907	-0.00743745774171744	0
P05177_L_111_F	neutral	-0.376	0.414666	-1.717668	-1.379783	0.259262082634548	-1
P05177_F_205_V	neutral	-1.018	0.298927	-0.32383161	-0.93728839	-0.290816635389551	1.4
P05177_R_281_W	neutral	-0.5361	0.302665	-1.0852353	-1.0102205	0.172388059701493	3.6
P05177_R_377_Q	neutral	-1.092	0.427779	-1.3055747	-1.1175136	-0.161021814006889	1
P05177_R_457_W	neutral	-1.084	0.281339	-0.7036656	-0.57773413	0.172388059701493	3.6
Q16678_P_379_L	neutral	-0.2594	0.318983	-0.93319731	-0.80323226	0.13940762616173	5.4
Q16678_N_453_S	neutral	-0.1201	0.471533	-0.84846915	-0.96641629	-0.204586739327884	2.7
Q16678_R_48_G	neutral	4.199	0.576156	-0.94988843	-1.2945391	-0.569058553386912	4.1
Q16678_A_119_S	neutral	1.789	0.514108	-0.91278535	-0.8280867	0.17946127946128	-2.6
Q16678_S_206_N	neutral	-0.6534	0.333947	-0.65136169	-0.52779403	0.257208107336569	-2.7
Q16678_R_266_L	neutral	1.337	0.489716	-0.87946687	-0.43672703	-0.246957520091848	8.3
Q16678_Q_68_R	neutral	1.841	0.443946	0.079511273	-0.27369143	0.191926103318508	-1
Q16678_D_441_H	neutral	-0.3661	0.446759	-1.1242488	-1.0490767	0.165652467883705	0.3
Q16678_D_449_E	neutral	0.1935	0.543399	-0.5273881	-1.5341055	0.105326421756442	0
Q16678_P_52_L	neutral	-0.7527	0.526404	0.27198271	0.47050071	0.13940762616173	5.4
Q16678_Q_144_H	neutral	-0.2876	0.39464	-0.16391358	-0.61104787	0.0616489907629147	0.3
Q16678_G_184_S	neutral	1.507	0.53123	-0.90766704	-1.1877956	0.399893432796057	-0.4
Q16678_V_422_G	neutral	-0.3908	0.349801	-1.7260017	-2.3531606	-0.359197609901835	-4.6
Q16678_V_518_A	neutral	-0.1739	0.432543	-1.456528	-2.0675208	-0.23943661971831	-2.4
P11509_G_479_V	neutral	-0.4689	0.238872	-0.60363678	-0.4989048	0.560543492740109	4.6
P11509_R_128_Q	neutral	-1.16	0.407066	-1.135358	-0.96413769	-0.161021814006889	1
P11509_R_485_L	neutral	-0.3761	0.343501	-0.67014585	0.22880008	-0.246957520091848	8.3
P11509_G_5_R	neutral	0.3179	0.345048	0.27913028	-0.95246328	1.32050086585853	-4.1
P11509_S_29_N	neutral	2.943	0.750496	-1.3402356	-0.92364418	0.257208107336569	-2.7
P11509_K_194_E	neutral	0.4786	0.60811	-1.1083482	-1.0855449	0.00642998837129761	0.4
P11509_R_203_S	neutral	2.314	0.45696	-1.2690608	-1.2759799	-0.396727898966705	3.7
P11509_E_419_D	neutral	1.048	0.565861	-1.0686975	-0.78859291	-0.0952898796982259	0
P11509_F_118_L	neutral	0.5591	0.397869	-0.19331419	-0.49140221	-0.20588413342212	1
P11509_S_224_P	neutral	0.8484	0.390563	-0.65439604	-1.0456199	0.0955371586259396	-0.8
P11509_N_418_D	neutral	-0.9533	0.530808	-0.5848339	-0.71199777	0.00749318801089925	0
P11509_K_476_R	neutral	0.1009	0.453858	-0.97281827	-0.93240532	0.191599972638347	-0.6
P11509_T_294_S	neutral	-0.649	0.370404	-0.54798898	-0.72069679	-0.11778038952317	-0.1
P11509_F_392_Y	neutral	0.1155	0.361339	-0.71749765	-0.70552036	0.0968581633270779	-4.1
P11509_V_110_L	neutral	2.061	0.250171	-0.97341934	-0.90270005	0.119760990183525	-0.4
P11509_R_128_L	neutral	-1.16	0.333967	-0.54190266	-0.2548691	-0.246957520091848	8.3
P11509_S_131_A	neutral	-0.24	0.249822	-0.95546076	-1.2037334	-0.152155295461033	2.6
P11509_N_438_Y	neutral	0.9784	0.31208	-0.6520363	-0.94438748	0.371404783530124	2.2
P11509_V_292_M	neutral	1.102	0.435561	-1.647499	-1.701197	0.273666239863423	-2.3
P20813_P_167_A	neutral	-0.3478	0.340576	-1.3401505	-1.1843324	-0.226092243550769	3.4
P20813_R_22_C	neutral	1.789	0.362577	-1.2199037	-0.95422448	-0.304477611940298	7
P20813_S_259_R	neutral	-0.09452	0.63849	-0.47369137	-0.51719407	0.657626796079551	-3.7
P20813_K_139_E	neutral	-0.8455	0.592876	-0.45021947	-0.26507982	0.00642998837129761	0.4
P20813_Q_21_L	neutral	1.387	0.339554	-0.1596303	0.065920876	-0.102429011289771	7.3
P20813_M_46_V	neutral	-0.3966	0.427422	-1.1815984	-0.85841163	-0.214864955431942	2.3
P20813_G_99_E	neutral	-0.4164	0.51555	0.26178522	-0.7427906	0.959904089516451	-3.1
P20813_R_140_Q	neutral	-0.5536	0.614473	-0.51262748	-0.39523334	-0.161021814006889	1
P20813_I_391_N	neutral	0.9918	0.360056	-1.5136239	-1.939971	0.00716572648269552	-8
P20813_I_328_T	neutral	-1.136	0.488638	-1.3073093	-1.5045011	-0.0919347461503278	-5.2
P20813_T_26_S	neutral	1.251	0.636635	-1.2379767	-0.93041998	-0.11778038952317	-0.1
P20813_D_28_G	neutral	1.083	0.572831	-0.54245908	-0.96585255	-0.436030350837653	3.1
P20813_R_29_S	neutral	1.169	0.637143	-1.3881912	-0.71224418	-0.396727898966705	3.7
P20813_N_289_K	neutral	0.448	0.53557	-1.3014312	-1.6091351	0.106494096276113	-0.4
P20813_T_306_S	neutral	-1.233	0.533666	-0.93036708	-0.94139113	-0.11778038952317	-0.1
P20813_R_29_P	neutral	1.169	0.696506	-1.1110375	-0.82499477	-0.339092996555683	2.9
P33261_V_331_I	neutral	0.6084	0.339923	-0.39050403	-0.070163058	0.119760990183525	0.3
P33261_R_132_Q	neutral	-0.8002	0.383162	-1.1135631	-0.70631496	-0.161021814006889	1
P33261_L_17_P	neutral	0.3337	0.357722	-1.5488287	-1.7994324	-0.122350968135387	-5.4
P33261_I_19_L	neutral	1.685	0.334091	-0.7957613	-0.95226477	0	-0.7
P33261_E_92_D	neutral	-0.5283	0.587172	-1.0115983	-0.56367317	-0.0952898796982259	0
P33261_E_122_A	neutral	-0.4148	0.328958	-0.67902819	-0.75897008	-0.394413104057636	5.3
P33261_R_150_H	neutral	1.197	0.397872	-0.86900572	-1.0447411	-0.109299655568312	1.3
P33261_R_410_C	neutral	0.7998	0.328957	-1.1553608	-0.67984508	-0.304477611940298	7
P33261_R_442_C	neutral	-0.8008	0.311048	-1.1097511	-0.8043808	-0.304477611940298	7
P33261_S_51_G	neutral	0.1936	0.55993	-0.97204414	-1.3650887	-0.28565991055286	0.4
P33261_A_161_P	neutral	0.3732	0.741424	-0.6979556	-0.84819967	0.292143658810326	-3.4
P33261_R_329_H	neutral	0.2713	0.410685	-1.6409034	-1.6194807	-0.109299655568312	1.3
P33261_M_74_T	neutral	0.4134	0.343404	-1.1116798	-2.1013015	-0.201662086991489	-2.6
P33261_F_168_L	neutral	-0.1105	0.339005	-0.10378781	-0.81563984	-0.20588413342212	1
P10632_L_390_S	neutral	-0.2858	0.377389	-1.8577323	-2.6644189	-0.198887025461198	-4.6
P10632_I_244_V	neutral	-0.06108	0.380636	-0.91034647	-1.0808078	-0.106952279310871	-0.3
P10635_G_42_R	neutral	1.814	0.556646	-0.75028406	0.0095842066	1.32050086585853	-4.1
P10635_G_169_R	neutral	-0.1233	0.570522	-0.35864723	-1.0009099	1.32050086585853	-4.1
P10635_G_212_E	neutral	3.2	0.682227	-0.48153153	-0.037587685	0.959904089516451	-3.1
P10635_R_296_C	neutral	0.871	0.239042	-1.26613	-1.1903096	-0.304477611940298	7
P10635_S_486_T	neutral	0.3688	0.417059	-0.47484961	-0.14703455	0.133504615091826	0.1
P10635_H_324_P	neutral	-0.7124	0.492211	-0.6214932	-1.0816895	-0.257991750451147	1.6
P10635_V_11_M	neutral	0.2191	0.208916	-0.91310758	-1.1641441	0.273666239863423	-2.3
P10635_R_26_H	neutral	-0.6259	0.423729	-0.90249511	-1.0051555	-0.109299655568312	1.3
P10635_R_28_C	neutral	-0.4492	0.305437	-0.94033337	-0.64374451	-0.304477611940298	7
P10635_A_85_V	neutral	2.416	0.323326	-0.043993481	0.22634256	0.314814814814815	2.4
P10635_A_237_S	neutral	1.286	0.482931	-0.43099958	-0.52113923	0.17946127946128	-2.6
P10635_I_297_L	neutral	2.024	0.313798	-0.94495357	-0.65935883	0	-0.7
P10635_R_343_G	neutral	-0.8131	0.537151	-0.74075974	-1.1204035	-0.569058553386912	4.1
P10635_I_369_T	neutral	-0.892	0.456003	-0.81778496	-1.1647518	-0.0919347461503278	-5.2
P10635_E_410_K	neutral	-0.4939	0.460818	-0.82872297	-1.1108264	-0.00638890776863996	-0.4
P10635_S_311_L	neutral	-0.8667	0.451712	-0.0042767172	0.98029886	0.248263393281949	4.6
P10635_L_91_M	neutral	-0.6725	0.341086	-1.0322073	-1.7298814	0.137444732428724	-1.9
P10635_H_94_R	neutral	1.843	0.489758	-0.21371476	-0.92928686	0.122712039185357	-1.3
P10635_F_120_I	neutral	2.363	0.225747	-0.36769839	-0.037584063	-0.20588413342212	1.7
P10635_E_155_K	neutral	0.9144	0.457787	-0.072441911	-0.53161229	-0.00638890776863996	-0.4
P10635_E_418_K	neutral	-0.01041	0.462369	-1.0151167	-0.79468312	-0.00638890776863996	-0.4
P10635_P_469_A	neutral	-0.3045	0.417688	-0.90808339	-0.64192119	-0.226092243550769	3.4
P10635_H_478_Y	neutral	1.41	0.368698	-0.24955122	-0.57116592	0.167762309873679	1.9
P10635_L_231_P	neutral	0.01747	0.418698	-1.2664123	-1.7790637	-0.122350968135387	-5.4
P10635_A_300_G	neutral	2.557	0.33336	-0.31548928	-1.6186837	-0.157463524130191	-2.2
P10635_R_365_H	neutral	-1.141	0.377759	-1.67916	-1.60654	-0.109299655568312	1.3
P10635_R_329_L	neutral	0.2863	0.365588	-0.33388723	0.23565979	-0.246957520091848	8.3
P10635_G_373_S	neutral	0.03018	0.340603	-1.0222679	-0.92662906	0.399893432796057	-0.4
P08684_S_222_P	neutral	0.9096	0.241089	-0.64003353	-1.4402717	0.0955371586259396	-0.8
P08684_M_445_T	neutral	-1.059	0.306399	-1.5073152	-1.7845779	-0.201662086991489	-2.6
P08684_L_15_P	neutral	-0.147	0.340551	-0.96938022	-1.7832214	-0.122350968135387	-5.4
P08684_G_56_D	neutral	-1.06	0.383646	-0.88231196	-0.6715553	0.773145064606368	-3.1
P08684_I_118_V	neutral	-0.5663	0.381267	-1.3680643	-1.0631396	-0.106952279310871	-0.3
P08684_R_130_Q	neutral	-0.8578	0.462552	-0.5771518	-0.61107233	-0.161021814006889	1
P08684_R_162_Q	neutral	1.053	0.563163	-0.942412	-0.74864722	-0.161021814006889	1
P08684_V_170_I	neutral	0.4922	0.449763	-0.21313337	0.25055665	0.119760990183525	0.3
P08684_D_174_H	neutral	1.361	0.30695	-1.0519332	-1.0139071	0.165652467883705	0.3
P08684_P_218_R	neutral	-1.082	0.308378	-1.0277552	-0.7482298	0.513072179275601	-2.9
P08684_T_363_M	neutral	0.1252	0.363529	-0.828703	-0.34491245	0.25260241773002	2.6
P08684_L_373_F	neutral	0.3017	0.295723	-0.66416125	-1.0229295	0.259262082634548	-1
P08684_P_467_S	neutral	0.6262	0.546383	-1.1689552	-1.053376	-0.0872057673933813	0.8
P08684_K_96_E	neutral	-1.131	0.402578	-0.52922484	0.054914293	0.00642998837129761	0.4
P08684_S_252_A	neutral	0.0439	0.414059	-1.4012236	-1.2759786	-0.152155295461033	2.6
P08684_T_349_N	neutral	0.527	0.411536	-0.70158035	-0.62744097	0.10913364674278	-2.8
P08684_I_431_T	neutral	1.977	0.443173	-1.8587058	-2.2047113	-0.0919347461503278	-5.2
P24462_V_71_A	neutral	0.489	0.351217	-1.8170863	-1.4268136	-0.23943661971831	-2.4
P78329_S_7_Y	neutral	-0.976	0.250891	-0.64153731	-1.4874586	0.724141212294224	-0.5
P78329_W_12_G	neutral	2.521	0.505942	-1.0265729	-1.9156266	-0.632424227586545	0.5
P78329_G_185_V	neutral	-0.5203	0.42068	-0.49534543	0.13061045	0.560543492740109	4.6
P78329_L_519_M	neutral	-0.4617	0.589436	-1.0730135	-0.17435041	0.137444732428724	-1.9
P78329_A_269_D	neutral	-0.3407	0.475758	-0.89662614	-0.7718403	0.493939393939394	-5.3
P14416_P_310_S	neutral	2.074	0.702101	-1.3154683	-1.3005032	-0.0872057673933813	0.8
P14416_K_327_E	neutral	0.1497	0.757	-1.0319634	-0.67577979	0.00642998837129761	0.4
P07099_T_396_I	neutral	-0.567	0.271565	-0.086853299	0.10239596	0.101242444593687	5.2
P07099_R_49_C	neutral	-0.282	0.345648	-1.2115311	-0.80684059	-0.304477611940298	7
P07099_L_260_P	neutral	0.2866	0.516947	-0.58238088	-2.0020614	-0.122350968135387	-5.4
P07099_R_454_Q	neutral	2.194	0.571585	-1.4764909	-0.41632772	-0.161021814006889	1
P07099_E_44_Q	neutral	-0.6822	0.628949	-0.43920911	-1.04364	-0.00666077618432672	0
P07099_R_43_T	neutral	4.219	0.65177	-0.71885824	-1.4535027	-0.316188289322618	3.8
P07099_V_285_L	neutral	2.581	0.522363	-0.81925657	-0.70902813	0.119760990183525	-0.4
P07099_T_408_M	neutral	2.6	0.47781	-0.61857472	-0.1580582	0.25260241773002	2.6
P07099_L_452_Q	neutral	0.4858	0.472443	-0.88372969	-1.265288	0.114118005793566	-7.3
P07099_T_275_A	neutral	-0.1793	0.456122	-0.62288306	-0.54730893	-0.25201477501679	2.5
P04626_I_654_V	neutral	-0.5592	0.307699	-0.66799315	-0.899948	-0.106952279310871	-0.3
P04626_W_452_C	neutral	1.87	0.318649	-0.79945261	-0.93918881	-0.406747294716741	3.4
P04626_P_1170_A	neutral	-0.2137	0.491966	-1.1693759	-1.6886272	-0.226092243550769	3.4
P04626_L_768_S	neutral	-0.7385	0.57058	-1.5005008	-2.0980791	-0.198887025461198	-4.6
P04626_A_1216_D	neutral	-0.7634	0.576087	-0.99444192	-0.6675214	0.493939393939394	-5.3
P18074_I_199_M	neutral	0.6392	0.338631	-0.58918234	-1.3218502	0.137444732428724	-2.6
P18074_H_201_Y	neutral	-0.1538	0.226505	-0.47721927	-0.72358723	0.167762309873679	1.9
P18074_D_312_N	neutral	-0.4943	0.483625	-0.66515751	-0.37819032	-0.00743745774171744	0
P18074_R_616_C	neutral	-0.486	0.256687	-1.1016767	-1.1902732	-0.304477611940298	7
Q99518_D_36_G	neutral	-0.8356	0.600268	-1.2774488	-1.7705622	-0.436030350837653	3.1
Q99518_F_81_S	neutral	-0.4552	0.561378	-1.3378999	-1.7382039	-0.363823475997336	-3.6
Q99518_F_182_S	neutral	1.294	0.767486	-1.3363202	-1.4342002	-0.363823475997336	-3.6
Q99518_V_59_I	neutral	0.09122	0.322289	-1.0064272	-0.23734775	0.119760990183525	0.3
Q99518_R_238_Q	neutral	-0.6436	0.321563	-0.91013057	-1.0041455	-0.161021814006889	1
Q99518_R_391_T	neutral	-1.01	0.293354	-0.66166717	-1.0201458	-0.316188289322618	3.8
Q99518_F_69_Y	neutral	-0.08659	0.405049	-0.73407027	-1.1680941	0.0968581633270779	-4.1
Q99518_E_314_G	neutral	-0.2649	0.456643	-1.4987797	-1.7732721	-0.489770950859784	3.1
P21462_V_101_L	neutral	0.1653	0.191384	-1.2116266	-0.58229447	0.119760990183525	-0.4
P21462_N_192_K	neutral	0.6291	0.363687	-0.95069008	-1.2214789	0.106494096276113	-0.4
P21462_E_346_A	neutral	1.269	0.401809	-0.48000813	-0.34290451	-0.394413104057636	5.3
P21462_R_190_W	neutral	1.059	0.352453	-1.3064311	-0.57453384	0.172388059701493	3.6
Q92820_C_6_R	neutral	0.3822	0.459629	-0.61308579	-1.358789	0.437768240343348	-7
Q92820_A_31_T	neutral	0.8721	0.709844	-1.1450553	-0.89113901	0.33692480359147	-2.5
P34947_A_119_V	neutral	3.513	0.226153	-0.50663988	-0.68291333	0.314814814814815	2.4
P34947_G_122_S	neutral	3.141	0.435001	0.19005794	-0.12460395	0.399893432796057	-0.4
P34947_T_129_M	neutral	1.369	0.549492	-0.61195351	-0.096691423	0.25260241773002	2.6
P34947_L_141_I	neutral	0.8102	0.308207	-1.2302789	-0.92380252	0	0.7
P34947_R_304_H	neutral	0.1315	0.561783	-0.96811411	-0.66122461	-0.109299655568312	1.3
P34947_Q_172_H	neutral	-0.726	0.237801	-1.0861272	-0.92356058	0.0616489907629147	0.3
P15382_S_38_G	neutral	1.836	0.756444	-1.0565811	-1.588835	-0.28565991055286	0.4
P15382_G_52_A	neutral	-0.561	0.203279	-0.63043172	-1.1561203	0.186892233915013	2.2
Q12809_R_181_Q	neutral	-0.08934	0.634729	-1.0938951	-1.0361214	-0.161021814006889	1
Q12809_A_490_T	neutral	-0.6897	0.258373	-0.9714594	-0.9142993	0.33692480359147	-2.5
Q12809_K_525_N	neutral	-0.6632	0.418826	-0.9357569	-0.24691028	-0.0962446131746357	0.4
Q12809_R_528_P	neutral	-0.6729	0.471291	-0.73052785	-1.0790043	-0.339092996555683	2.9
Q12809_P_1016_S	neutral	0.1272	0.514937	-0.9064437	-0.58602537	-0.0872057673933813	0.8
Q12809_P_1016_L	neutral	0.1272	0.403841	-0.31874683	0.15524017	0.13940762616173	5.4
Q12809_P_1020_S	neutral	0.6503	0.627572	-0.42761075	-0.9063501	-0.0872057673933813	0.8
Q12809_P_1026_L	neutral	-0.356	0.385082	-0.93437225	-0.88793159	0.13940762616173	5.4
Q12809_R_1055_Q	neutral	-0.2446	0.483773	-0.65870166	-0.60413447	-0.161021814006889	1
Q14654_E_10_K	neutral	-0.3466	0.430199	-0.56903331	-0.41113607	-0.00638890776863996	-0.4
Q14654_L_270_V	neutral	-0.03994	0.418647	-1.0477834	-1.3376575	-0.106952279310871	0.4
Q14654_I_337_V	neutral	2.808	0.44414	-1.3665228	-1.1902671	-0.106952279310871	-0.3
Q14654_S_385_C	neutral	0.9277	0.373245	-0.88613656	-1.1129831	0.152916547721001	3.3
Q14654_R_195_H	neutral	0.7615	0.360411	-1.4521171	-1.0617897	-0.109299655568312	1.3
Q14654_I_148_S	neutral	0.767	0.235762	-1.4305007	-2.3077262	-0.198887025461198	-5.3
Q14654_A_18_G	neutral	-0.2577	0.595314	-0.85092512	-1.2745474	-0.157463524130191	-2.2
P11245_R_64_W	neutral	-0.6382	0.442283	-0.78496768	-0.94095988	0.172388059701493	3.6
P11245_Q_145_P	neutral	-0.9115	0.636044	-0.20475849	-0.29972061	-0.212247690728703	1.9
P11245_K_282_T	neutral	-0.5098	0.623626	-1.2769584	-1.223066	-0.18516998426705	3.2
P11245_L_24_I	neutral	-1.018	0.379373	-0.89228829	-1.2741686	0	0.7
P11245_P_228_L	neutral	0.9141	0.437386	-0.3763213	-0.23629606	0.13940762616173	5.4
P11245_T_193_M	neutral	-1.164	0.278215	-0.69762402	-0.03615694	0.25260241773002	2.6
P11245_Y_208_H	neutral	1.748	0.451459	-1.1677417	-1.5340666	-0.143661349964126	-1.9
P11245_L_135_V	neutral	-0.01754	0.327971	-0.16287656	-0.5208805	-0.106952279310871	0.4
P11245_V_280_M	neutral	0.9811	0.576221	-1.2809123	-1.0602225	0.273666239863423	-2.3
P15559_R_139_W	neutral	1.309	0.435579	-1.0032378	-0.74978703	0.172388059701493	3.6
P15559_Q_269_H	neutral	-0.9165	0.478226	-0.98689671	-1.2206811	0.0616489907629147	0.3
O75469_P_27_S	neutral	0.7291	0.654104	-0.88133437	-0.78210544	-0.0872057673933813	0.8
O75469_R_148_Q	neutral	1.926	0.543769	-1.454445	-0.6505351	-0.161021814006889	1
O75469_R_381_W	neutral	-0.7746	0.439168	-0.75986528	-0.91045019	0.172388059701493	3.6
O75469_I_403_V	neutral	-0.2324	0.412234	-0.89765628	-0.81336916	-0.106952279310871	-0.3
O75469_E_18_K	neutral	1.611	0.495176	-1.2895928	-1.3101065	-0.00638890776863996	-0.4
O75469_A_12_T	neutral	0.0008719	0.382185	-0.8914884	-1.3972833	0.33692480359147	-2.5
P35372_A_6_V	neutral	2.754	0.506668	-1.0712673	-1.0451252	0.314814814814815	2.4
P35372_S_147_C	neutral	-0.4161	0.163361	-0.50925744	-1.0937887	0.152916547721001	3.3
P35372_R_260_H	neutral	-0.4777	0.317085	-1.3663524	-1.038036	-0.109299655568312	1.3
P35372_N_152_D	neutral	-0.4821	0.377003	-1.1743029	-0.9969312	0.00749318801089925	0
P35372_R_265_C	neutral	-0.4777	0.295451	-0.82646907	-0.89748705	-0.304477611940298	7
P35372_D_274_N	neutral	-0.4779	0.716022	-0.48410697	-0.69946191	-0.00743745774171744	0
P35372_G_63_V	neutral	0.6626	0.571661	-0.34488741	-0.26747811	0.560543492740109	4.6
P35372_S_66_F	neutral	-0.4739	0.338232	-0.77742786	-0.040005977	0.571890760300695	3.6
P16435_R_551_Q	neutral	2.89	0.487909	-0.70559412	-0.65332675	-0.161021814006889	1
P16435_P_225_L	neutral	-0.6218	0.175579	-0.46653603	-0.054732289	0.13940762616173	5.4
P16435_D_252_N	neutral	-0.4135	0.389089	-0.60535939	-0.84219979	-0.00743745774171744	0
P43119_V_25_M	neutral	0.1986	0.271079	-1.3398092	-1.1352984	0.273666239863423	-2.3
P43119_S_319_W	neutral	1.786	0.447528	-0.14627733	-0.36056514	0.943381863164906	-0.1
P23219_W_8_R	neutral	5.214	0.282278	-0.63251175	-1.4075936	-0.147040101845958	-3.6
P23219_K_359_R	neutral	-0.692	0.373187	-0.43939417	-0.68456928	0.191599972638347	-0.6
P23219_I_443_V	neutral	0.5806	0.34033	-0.97335775	-0.52803217	-0.106952279310871	-0.3
P23219_R_53_H	neutral	2.723	0.392252	-1.5982606	-0.73996635	-0.109299655568312	1.3
P23219_R_149_L	neutral	-0.4414	0.26832	0.098413917	-0.25750635	-0.246957520091848	8.3
P23219_L_237_M	neutral	-0.6597	0.562631	-0.57472845	-0.66304306	0.137444732428724	-1.9
P23219_V_481_I	neutral	-0.6114	0.444962	-0.51365134	-0.41667438	0.119760990183525	0.3
P23219_K_185_T	neutral	1.094	0.321922	-0.82000341	-1.1178889	-0.18516998426705	3.2
P23219_K_341_R	neutral	0.04784	0.252328	-0.93044067	-0.77765772	0.191599972638347	-0.6
P21817_R_471_C	neutral	0.5214	0.403511	-0.78091108	-0.58637955	-0.304477611940298	7
P21817_P_1787_L	neutral	4.365	0.433729	0.36841735	0.42259189	0.13940762616173	5.4
P21817_G_2060_C	neutral	1.988	0.36649	-0.26499254	-0.015821759	0.613960303716531	2.9
P21817_M_485_V	neutral	0.02335	0.285181	-0.37178601	-0.69637288	-0.214864955431942	2.3
P21817_R_1109_K	neutral	-0.3841	0.64014	-0.98913955	-0.78138603	-0.160792192881745	0.6
P21817_S_1342_G	neutral	0.9742	0.645845	-0.30181653	-0.6392405	-0.28565991055286	0.4
P21817_S_1489_N	neutral	-0.5976	0.48999	-1.285908	-1.0186229	0.257208107336569	-2.7
P21817_Q_3756_E	neutral	-0.3215	0.766007	-0.570044	-0.5281683	0.00670543961683195	0
P21817_G_1832_A	neutral	-0.5484	0.464076	-0.61669779	-0.4113888	0.186892233915013	2.2
P21817_M_2101_K	neutral	-0.1524	0.364807	-1.4189683	-1.7691098	-0.0202399302995778	-5.8
P21817_A_3118_V	neutral	0.3856	0.397566	-0.78436425	-0.23009284	0.314814814814815	2.4
P21817_P_4668_S	neutral	-0.5605	0.273671	-1.4438485	-1.3098267	-0.0872057673933813	0.8
P21817_A_291_T	neutral	0.547	0.426879	-1.1177763	-1.6400362	0.33692480359147	-2.5
P21817_V_2509_I	neutral	-0.5767	0.268134	-1.7958247	-1.2171779	0.119760990183525	0.3
P21817_E_2779_K	neutral	-0.315	0.530351	-1.2849619	-2.2216643	-0.00638890776863996	-0.4
P21817_I_2321_V	neutral	-0.5855	0.445878	-1.275539	-1.0463322	-0.106952279310871	-0.3
P21817_L_2550_V	neutral	-0.2266	0.296954	-1.0368489	-1.3406695	-0.106952279310871	0.4
P21817_E_3583_Q	neutral	0.5393	0.648591	-0.0044729699	-0.31616461	-0.00666077618432672	0
P21817_K_1393_R	neutral	-0.2272	0.431123	-0.84871868	-0.76845652	0.191599972638347	-0.6
P21817_R_1679_H	neutral	-0.5768	0.503481	-1.091343	-1.2348202	-0.109299655568312	1.3
P21817_P_4493_A	neutral	1.32	0.814986	-1.1210928	-0.82152186	-0.226092243550769	3.4
Q14524_K_1500_N	neutral	-0.5701	0.581258	-0.95737093	-0.42473067	-0.0962446131746357	0.4
Q14524_P_1090_L	neutral	2.232	0.590384	-0.2307792	0.010748495	0.13940762616173	5.4
Q14524_S_1103_Y	neutral	0.1998	0.491838	-0.36538676	-0.46584736	0.724141212294224	-0.5
Q14524_R_34_C	neutral	0.2843	0.507815	-0.59411314	-0.56883053	-0.304477611940298	7
Q14524_G_552_R	neutral	-0.2939	0.629144	-0.14695743	-0.71307139	1.32050086585853	-4.1
Q14524_R_1027_Q	neutral	0.008834	0.564829	-0.81574925	-0.97384982	-0.161021814006889	1
Q14524_S_524_Y	neutral	0.2137	0.551911	-0.44017754	-0.72310668	0.724141212294224	-0.5
Q14524_L_618_F	neutral	-0.2479	0.350274	-0.87785741	-0.72321073	0.259262082634548	-1
Q14524_D_1041_N	neutral	0.4101	0.775102	-1.2106879	-0.39450422	-0.00743745774171744	0
Q14524_A_1180_V	neutral	2.63	0.317645	-0.29511389	-0.50104976	0.314814814814815	2.4
Q14524_V_232_I	neutral	-0.5826	0.326773	-0.591552	-0.24434696	0.119760990183525	0.3
Q14524_L_461_V	neutral	0.3052	0.560943	-0.68917496	-1.3150912	-0.106952279310871	0.4
Q14524_L_1308_F	neutral	-0.5544	0.338711	-1.2920724	-1.3979974	0.259262082634548	-1
P46059_V_122_M	neutral	-0.2978	0.279066	-0.36927174	-0.7241019	0.273666239863423	-2.3
P46059_G_419_A	neutral	4.084	0.393026	-1.1784905	-0.73827674	0.186892233915013	2.2
P46059_T_451_N	neutral	1.104	0.516721	-0.66941737	-0.5704522	0.10913364674278	-2.8
P46059_S_117_N	neutral	0.5928	0.59304	-1.0824632	-0.60062388	0.257208107336569	-2.7
P46059_V_450_I	neutral	-0.1614	0.374987	-1.2220341	-1.115138	0.119760990183525	0.3
P46059_R_459_C	neutral	-0.6732	0.436798	-0.75102372	-0.34075907	-0.304477611940298	7
P46059_V_21_I	neutral	0.05425	0.185606	-0.58284267	-0.14136055	0.119760990183525	0.3
P46059_S_117_R	neutral	0.5928	0.538842	-0.73265296	-0.58170423	0.657626796079551	-3.7
P46059_P_537_S	neutral	1.501	0.524806	-0.95002359	-0.32176071	-0.0872057673933813	0.8
Q16348_R_57_H	neutral	-0.8904	0.328236	-1.1502723	-1.1500654	-0.109299655568312	1.3
Q16348_Y_73_C	neutral	0.7716	0.142782	-0.22767993	-1.1080829	-0.331309674926872	3.8
Q16348_P_409_S	neutral	2.03	0.682755	-0.41672912	-0.061806295	-0.0872057673933813	0.8
Q16348_R_509_K	neutral	3.535	0.710294	-0.87787344	-0.91657764	-0.160792192881745	0.6
Q16348_A_609_G	neutral	-0.1633	0.330393	-1.0920323	-1.4659259	-0.157463524130191	-2.2
Q16348_A_609_P	neutral	-0.1633	0.352951	-0.75911937	-1.3554632	0.292143658810326	-3.4
Q16348_M_704_L	neutral	1.372	0.577402	-0.91643712	-0.48212607	-0.120836405066685	1.9
O15245_S_14_F	neutral	-0.5217	0.357479	-0.17722473	0.04114465	0.571890760300695	3.6
O15245_F_41_L	neutral	-0.9945	0.229501	-0.59910884	-0.51826387	-0.20588413342212	1
O15245_R_61_C	neutral	-0.113	0.375287	-1.5919536	-0.61123093	-0.304477611940298	7
O15245_L_85_F	neutral	1.471	0.331281	-0.66185471	-0.75657644	0.259262082634548	-1
O15245_C_88_R	neutral	-0.9731	0.530609	-0.41946171	-0.83782851	0.437768240343348	-7
O15245_L_160_F	neutral	0.2585	0.328908	-0.91215748	-1.1017082	0.259262082634548	-1
O15245_G_220_V	neutral	-0.6922	0.182928	-0.56921809	-0.21162386	0.560543492740109	4.6
O15245_P_283_L	neutral	-0.9778	0.329509	0.47123577	0.41918063	0.13940762616173	5.4
O15245_R_287_G	neutral	-1.036	0.514568	-0.99752219	-1.4370082	-0.569058553386912	4.1
O15245_R_342_H	neutral	1.678	0.469088	-0.68435873	-0.67183479	-0.109299655568312	1.3
O15245_M_408_V	neutral	3.909	0.363756	-1.0757088	-0.87796438	-0.214864955431942	2.3
O15245_M_440_I	neutral	-0.7814	0.311529	-0.0419731	-0.38941751	-0.120836405066685	2.6
O15245_V_461_I	neutral	0.8959	0.258075	-0.79429315	-0.25436714	0.119760990183525	0.3
O15245_R_488_M	neutral	0.7342	0.242716	-0.789218	-0.5974721	-0.14345579793341	6.4
O15244_P_54_S	neutral	-0.4496	0.570125	-0.83211859	-1.2897837	-0.0872057673933813	0.8
O15244_M_165_I	neutral	1.942	0.370554	0.094050006	-0.52513615	-0.120836405066685	2.6
O15244_T_201_M	neutral	1.024	0.253971	-0.63798223	0.16686995	0.25260241773002	2.6
O15244_A_297_G	neutral	1.013	0.679156	-0.80628536	-1.1162439	-0.157463524130191	-2.2
O15244_R_463_K	neutral	-0.9336	0.363236	-0.80535794	-1.3559923	-0.160792192881745	0.6
O00337_D_521_N	neutral	1.472	0.483722	-0.48434275	-0.52015477	-0.00743745774171744	0
O00337_A_190_S	neutral	4.061	0.214269	-0.32889134	-1.1078083	0.17946127946128	-2.6
O00337_Q_237_K	neutral	-0.8209	0.399236	-0.73326119	-1.1041938	0.000273691412931865	-0.4
O00337_R_510_C	neutral	-0.3609	0.383967	-0.41182062	-0.43254066	-0.304477611940298	7
P46721_N_128_Y	neutral	-0.1981	0.430179	-0.46499807	-0.9782246	0.371404783530124	2.2
P46721_N_135_I	neutral	-0.4201	0.343033	-0.41982618	0.13565147	-0.00711474417196486	8
P46721_I_355_V	neutral	-0.4706	0.297322	-1.108059	-1.1350437	-0.106952279310871	-0.3
P46721_T_668_S	neutral	-0.8602	0.677306	-0.88558542	-0.77699282	-0.11778038952317	-0.1
P46721_I_13_T	neutral	0.7247	0.454684	-1.4542752	-2.3464288	-0.0919347461503278	-5.2
P46721_A_187_T	neutral	-0.00675	0.445632	-1.4791851	-1.6595448	0.33692480359147	-2.5
Q9Y6L6_F_73_L	neutral	-1.085	0.47625	0.48481488	-0.34827456	-0.20588413342212	1
Q9Y6L6_V_82_A	neutral	-0.5328	0.146626	-1.5608518	-2.2888484	-0.23943661971831	-2.4
Q9Y6L6_N_130_D	neutral	0.3408	0.612347	-1.0028589	-0.9648104	0.00749318801089925	0
Q9Y6L6_R_152_K	neutral	0.397	0.612061	-0.75861007	-1.3341322	-0.160792192881745	0.6
Q9Y6L6_P_155_T	neutral	0.8462	0.438182	-0.17998883	-0.75747775	0.034656475288804	0.9
Q9Y6L6_D_241_N	neutral	-0.8882	0.320226	-0.600771	-1.1510611	-0.00743745774171744	0
Q9Y6L6_I_353_T	neutral	-0.7019	0.443218	-1.2662463	-2.4355925	-0.0919347461503278	-5.2
Q9Y6L6_N_432_D	neutral	-0.2287	0.529813	-0.9620969	-0.90702534	0.00749318801089925	0
Q9Y6L6_D_462_G	neutral	-0.959	0.541461	-1.0698998	-1.2896708	-0.436030350837653	3.1
Q9Y6L6_G_488_A	neutral	-1.035	0.436374	-1.562841	-1.0986489	0.186892233915013	2.2
Q9Y6L6_D_655_G	neutral	-0.08969	0.537128	-0.79572743	-1.5732526	-0.436030350837653	3.1
Q9Y6L6_E_667_G	neutral	-0.7234	0.534278	-1.1838908	-1.0468647	-0.489770950859784	3.1
Q9Y6L6_N_151_S	neutral	-0.9001	0.530244	-0.84700173	-1.3579047	-0.204586739327884	2.7
Q9Y6L6_L_643_F	neutral	0.2509	0.098927	-1.0337238	-1.0038983	0.259262082634548	-1
Q9Y6L6_I_245_V	neutral	-0.3286	0.312881	-1.1271201	-1.3814914	-0.106952279310871	-0.3
Q9NPD5_V_560_A	neutral	-0.1938	0.300846	-1.7164611	-2.154334	-0.23943661971831	-2.4
Q9NPD5_G_256_A	neutral	-1.086	0.215101	-0.30591172	-0.28141886	0.186892233915013	2.2
P04179_I_82_T	neutral	0.806	0.461904	-0.59731394	-1.1578377	-0.0919347461503278	-5.2
P04179_S_10_I	neutral	2.661	0.285818	0.2707169	0.22720403	0.248263393281949	5.3
P04179_E_66_V	neutral	-0.6845	0.395748	-0.42538815	-0.38836613	-0.203765377557262	7.7
P04179_R_156_W	neutral	1.137	0.437945	-0.86315855	-0.57447745	0.172388059701493	3.6
P04179_G_76_R	neutral	-0.3205	0.478805	-0.61894195	-1.2305633	1.32050086585853	-4.1
P50225_R_37_Q	neutral	0.914	0.614436	-1.3294787	-1.1856568	-0.161021814006889	1
P50225_N_235_T	neutral	-0.8599	0.664276	-0.82678577	-0.99007901	-0.0983953981229186	2.8
P50225_E_151_D	neutral	0.1588	0.668604	-1.4798765	-0.42599679	-0.0952898796982259	0
P50225_E_151_Q	neutral	0.1588	0.612245	-1.5209464	-0.55720307	-0.00666077618432672	0
P50225_E_282_K	neutral	1.369	0.600094	-1.0748183	-1.765042	-0.00638890776863996	-0.4
P51580_L_49_S	neutral	-0.6427	0.59507	-1.5070155	-2.2085983	-0.198887025461198	-4.6
P51580_Y_180_F	neutral	-0.5261	0.263041	-0.49516857	-0.55746039	-0.0883050941001159	4.1
P51580_Q_179_H	neutral	2.519	0.335627	-0.9358121	-0.90176528	0.0616489907629147	0.3
Q9HAW7_R_131_K	neutral	1.078	0.596276	-1.3022268	-1.5594101	-0.160792192881745	0.6
Q9HAW7_W_208_R	neutral	2.785	0.423096	-0.85539286	-0.82820957	-0.147040101845958	-3.6
Q9HAW7_R_131_Q	neutral	1.078	0.495726	-1.2030555	-1.1691879	-0.161021814006889	1
Q9HAW9_K_132_R	neutral	0.1888	0.437555	-0.83176548	-0.98680346	0.191599972638347	-0.6
Q9HAW9_G_154_A	neutral	-0.7083	0.250085	-0.43611442	-0.96087327	0.186892233915013	2.2
Q9HAW9_A_173_G	neutral	0.5401	0.360601	-0.66417379	-1.3662129	-0.157463524130191	-2.2
Q9HAW9_T_202_A	neutral	0.1221	0.434776	-0.83152345	-1.3663072	-0.25201477501679	2.5
Q9HAW9_M_212_L	neutral	2.929	0.352055	-0.69960034	-1.0998856	-0.120836405066685	1.9
Q9HAW9_H_53_N	neutral	-0.8531	0.474227	-1.0057712	-0.76941478	-0.148491879350348	-0.3
Q9HAW9_A_144_V	neutral	-0.5055	0.276954	-0.47530848	-0.30923619	0.314814814814815	2.4
Q9HAW9_A_231_T	neutral	-0.6653	0.386119	-1.1273909	-1.3858559	0.33692480359147	-2.5
Q9HAW9_A_173_V	neutral	0.5401	0.190905	-0.14979294	-0.66771932	0.314814814814815	2.4
P54855_K_523_T	neutral	1.035	0.691228	-0.33383614	-0.91272668	-0.18516998426705	3.2
P16662_A_71_S	neutral	1.453	0.645826	-1.323437	-1.4412391	0.17946127946128	-2.6
P16662_N_378_S	neutral	-0.9499	0.548168	-0.086475656	-0.65201894	-0.204586739327884	2.7
P11473_L_230_V	neutral	-0.5235	0.347124	-0.68192786	-0.92593903	-0.106952279310871	0.4
P11473_T_362_I	neutral	0.0234	0.31418	-0.82598496	-0.68651052	0.101242444593687	5.2
