# Supplementary material for: In silico comparative characterization of pharmacogenomic missense variants
Source: BMC Genomics. 2014 May 20;15(Suppl 4):S4. doi: 10.1186/1471-2164-15-S4-S4 (PMC4092878; doi:10.1186/1471-2164-15-S4-S4)
Supplement: Additional file 3 — MAF and pathogenesis predictions [file 1471-2164-15-S4-S4-S3.csv]

ID	Class	dbSNP	MAF	SIFT	MutPred	PolyPhen2
P33527_G_671_V	pgx	rs45511401	0.022	0	0.393	1
P50225_R_213_H	pgx	rs9282861	0.23	0.51	0.625	0.03
O00337_S_546_P	pgx	rs45584739	0	0	0.411	1
O00337_V_189_I	pgx	rs2290272	0.348	1	0.23	0.002
O15244_K_432_Q	pgx	rs8177517	0.011	0.63	0.545	0.122
O15244_R_400_C	pgx	rs8177516	0.003	0	0.459	0.987
O15245_G_220_A	pgx	rs36103319	0	NA	0.514	0.008
O15245_G_401_S	pgx	rs34130495	0.009	0.04	0.905	1
O15245_G_465_R	pgx	rs34059508	0.008	0	0.789	1
O15245_P_341_L	pgx	rs2282143	0.057	0.01	0.666	0.998
O15245_S_189_L	pgx	rs34104736	0.001	0.66	0.621	0.001
O15439_E_757_K	pgx	rs3765534	0.035	0.88	0.457	0.001
O15439_G_487_E	pgx	rs11568668	NA	0.01	0.335	1
O75828_M_235_L	pgx	rs4987121	0.007	0.11	0.266	0
O75828_V_93_I	pgx	rs2835285	NA	1	0.257	0
P00325_R_370_C	pgx	rs2066702	0.05	0	0.724	0.999
P00326_I_350_V	pgx	rs698	0.242	0.46	0.143	0
P05177_C_406_Y	pgx	rs55889066	NA	0	0.525	0.106
P05177_I_386_F	pgx	-	NA	0	0.87	0.998
P05177_R_431_W	pgx	rs28399424	0.002	0	0.946	1
P05177_R_456_H	pgx	-	NA	0	0.964	1
P07099_Y_113_H	pgx	rs1051740	0.316	0.13	0.356	0.998
P08183_M_89_T	pgx	rs35810889	NA	0.59	0.522	0
P08183_R_669_C	pgx	rs35023033	0	0.04	0.204	0.016
P08183_S_1141_T	pgx	rs2229107	0.018	1	0.363	0.007
P08183_W_1108_R	pgx	rs35730308	NA	0.42	0.589	1
P08684_F_189_S	pgx	rs4987161	NA	0	0.381	1
P08684_P_416_L	pgx	rs4986909	NA	0	0.432	1
P08684_T_185_S	pgx	rs12721627	0.001	0.22	0.313	0.182
P10632_I_264_M	pgx	rs1058930	0.026	0.01	0.319	0.994
P10632_I_269_F	pgx	rs11572103	0.039	0.08	0.22	0.961
P10632_K_399_R	pgx	rs10509681	0.065	0.22	0.192	0.021
P10632_R_139_K	pgx	rs11572080	0.065	1	0.192	0.015
P10635_T_107_I	pgx	rs28371706	0.049	0.35	0.513	0.007
P11245_D_122_N	pgx	rs4986996	NA	0	0.961	1
P11245_I_114_T	pgx	rs1801280	0.295	0.04	0.759	0.359
P11245_K_268_R	pgx	rs1208	0.315	NA	0.706	0.011
P11245_L_137_F	pgx	rs4986997	NA	0.16	0.692	1
P11245_R_197_Q	pgx	rs1799930	0.246	0.51	0.745	1
P11245_R_64_Q	pgx	rs1801279	0.022	NA	0.843	1
P11509_I_471_T	pgx	rs5031016	0.028	0.43	0.358	0.991
P11509_L_160_H	pgx	rs1801272	0.013	0	0.366	0.094
P11509_R_203_C	pgx	rs56256500	0.003	NA	0.137	0.013
P11509_V_365_M	pgx	rs28399454	0.025	0.13	0.441	0.009
P11511_R_264_C	pgx	rs700519	0.099	0	0.167	0.011
P16152_P_131_S	pgx	rs41557318	0.001	NA	0.143	0.014
P16435_A_500_V	pgx	rs1057868	0.288	NA	0.34	0
P16662_H_268_Y	pgx	rs7439366	0.468	NA	0.734	0.006
P20813_M_198_T	pgx	rs36079186	0.001	0.05	0.75	0
P20813_Q_172_H	pgx	rs3745274	0.268	0.18	0.194	0.001
P20813_R_487_C	pgx	rs3211371	0.051	1	0.286	0.025
P24462_R_409_T	pgx	rs2257401	0.269	0.09	0.229	0
P33261_R_433_W	pgx	rs56337013	NA	0	0.868	1
P33261_W_120_R	pgx	rs41291556	0.002	0	0.836	1
P33527_A_989_T	pgx	rs35529209	NA	0.2	0.494	0.082
P46059_F_28_Y	pgx	-	NA	0.06	0.418	1
P46721_E_172_D	pgx	rs11568563	0.034	0.29	0.352	1
P46721_R_168_C	pgx	rs11568564	NA	0.18	0.794	1
P51580_A_154_T	pgx	rs1800460	0.017	0	0.914	0.977
P51580_A_80_P	pgx	rs1800462	0.004	0.03	0.886	0.999
P51580_Y_240_C	pgx	rs1142345	0.046	0.01	0.847	1
P54855_Y_85_D	pgx	rs1902023	0.437	0.22	0.566	0
Q16348_L_350_F	pgx	rs2257212	0.491	0.26	0.268	0.06
Q16678_L_432_V	pgx	rs1056836	0.387	0.21	0.158	0
Q92887_V_417_I	pgx	rs2273697	0.174	0.33	0.33	0.008
Q96FL8_V_338_I	pgx	rs35790011	0.02	0.15	0.189	0.112
Q99518_N_413_K	pgx	rs2020865	0.101	0.67	0.463	0
Q99518_S_195_L	pgx	rs2020862	0.36	0	0.912	0.238
Q9HAW9_C_277_Y	pgx	rs17863762	0.008	0.03	0.323	1
Q9NPD5_M_233_I	pgx	rs7311358	0.291	0.91	0.247	0.007
Q9NPD5_S_112_A	pgx	rs4149117	0.291	1	0.337	0
O75469_A_370_T	pgx	rs35761343	0.004	0.41	0.259	0.994
O75469_G_36_R	pgx	-	NA	0.49	0.21	0.992
O75469_R_122_Q	pgx	-	NA	0.06	0.714	1
O75469_R_98_C	pgx	-	NA	0	0.328	1
O75469_V_140_M	pgx	NA	NA	0.23	0.203	0.001
P04179_A_16_V	pgx	rs4880	0.371	NA	0.35	0
P04626_I_655_V	pgx	rs1136201	0.156	0.62	0.117	0.406
P07550_E_27_Q	pgx	rs1042714	0.238	NA	0.284	0.009
P07550_G_16_R	pgx	rs1042713	0.471	NA	0.323	0.043
P07550_T_164_I	pgx	rs1800888	0.005	0.09	0.483	0
P08183_V_1251_I	pgx	rs28364274	0.004	0.71	0.244	0.001
P08588_R_389_G	pgx	rs1801253	0.298	NA	0.443	0.979
P08588_S_49_G	pgx	rs1801252	0.172	0.87	0.24	0
P11473_M_1_K	pgx	NA	NA	0	0.933	0.94
P14416_S_311_C	pgx	rs1801028	0.022	0.02	0.169	0.992
P15382_D_85_N	pgx	rs1805128	0.005	0.08	0.362	0.575
P16442_L_266_M	pgx	rs8176746	0.123	0.28	0.14	0.045
P18074_K_751_Q	pgx	rs13181	0.237	0.77	0.109	0
P21462_I_11_T	pgx	rs5030878	0.174	0.41	0.185	0.008
P21817_G_341_R	pgx	rs28933997	NA	0	0.855	1
P21817_R_2163_H	pgx	rs28933999	NA	NA	0.93	1
P21817_R_2435_H	pgx	rs28933396	NA	NA	0.924	0.999
P21817_R_2458_C	pgx	rs28933397	NA	NA	0.884	1
P21964_V_158_M	pgx	rs4680	0.39	NA	0.372	0.016
P34947_Q_41_L	pgx	rs17098707	NA	0.36	0.158	0.002
P35372_N_40_D	pgx	rs1799971	0.19	0.03	0.138	0.227
P35520_I_278_T	pgx	rs5742905	NA	NA	0.925	0.967
P35869_R_554_K	pgx	rs2066853	0.274	1	0.2	0
P43119_R_212_C	pgx	rs4987262	0.01	0	0.711	0.999
P50225_V_223_M	pgx	rs1801030	0.107	0.03	0.826	0.073
Q12809_K_897_T	pgx	rs1805123	0.129	0.41	0.133	0
Q12809_R_784_W	pgx	-	NA	0	0.896	1
Q14524_H_558_R	pgx	rs1805124	0.206	0.95	0.11	0
Q14654_E_23_K	pgx	rs5219	0.274	NA	0.337	0.001
Q92847_T_5_I	pgx	rs2232165	0.034	0.01	0.165	0.673
Q9BQB6_R_58_G	pgx	rs104894541	NA	0.35	0.919	0.001
Q9BQB6_V_29_L	pgx	rs104894539	NA	0.13	0.933	0.997
Q9BQB6_V_45_A	pgx	rs104894540	NA	0	0.799	0.995
O15244_S_270_A	pgx	rs316019	0.122	0	0.621	0.252
O15439_G_187_W	pgx	rs11568658	0.057	0	0.263	0.996
O75828_V_244_M	pgx	rs1056892	0.384	0.08	0.188	0.622
P07099_H_139_R	pgx	rs2234922	0.185	0.53	0.189	0
P08684_L_293_P	pgx	rs28371759	0.002	0.21	0.229	0.089
P10635_P_34_S	pgx	rs1065852	0.256	0	0.763	0.946
P11245_G_286_E	pgx	rs1799931	0.071	1	0.232	0.317
P15559_P_187_S	pgx	rs1800566	0.277	0.08	0.319	0.438
P20813_K_262_R	pgx	rs2279343	NA	1	0.246	0
P23219_P_17_L	pgx	rs3842787	0.068	0.88	0.458	0.327
P33261_P_227_L	pgx	rs6413438	NA	0	0.81	1
P33261_R_144_H	pgx	rs17884712	0.003	0.22	0.662	0.999
P33527_T_1337_A	pgx	rs28364006	NA	0.08	0.541	0.999
P78329_V_433_M	pgx	rs2108622	0.215	0.04	0.264	1
Q92820_T_151_I	pgx	rs11545078	0.071	0.23	0.259	0.629
Q9HAW7_N_129_K	pgx	rs17868323	0.498	0.83	0.181	0
Q9Y6L6_V_174_A	pgx	rs4149056	0.123	0.01	0.352	1
Q92887_R_768_W	disease	rs56199535	0	0	0.978	1
Q92887_Q_1382_R	disease	-	NA	0	0.985	1
Q92887_R_1150_H	disease	-	NA	0	0.941	1
Q92887_I_1173_F	disease	-	NA	0	0.915	1
P35520_P_78_R	disease	-	NA	0	0.673	0.981
P35520_P_88_S	disease	-	NA	0	0.959	1
P35520_K_102_N	disease	-	NA	NA	0.787	0.998
P35520_A_114_V	disease	-	NA	0.01	0.923	0.969
P35520_R_125_Q	disease	-	NA	NA	0.831	0.999
P35520_E_131_D	disease	-	NA	0.01	0.88	0.983
P35520_E_144_K	disease	-	NA	0	0.942	1
P35520_P_145_L	disease	-	NA	0	0.924	1
P35520_C_165_Y	disease	-	NA	0	0.86	1
P35520_V_168_M	disease	-	NA	NA	0.916	0.997
P35520_R_224_H	disease	-	NA	0.01	0.721	0.295
P35520_E_239_K	disease	-	NA	0	0.974	1
P35520_T_257_M	disease	-	NA	0	0.953	1
P35520_P_290_L	disease	-	NA	0	0.774	0.997
P35520_G_307_S	disease	-	NA	0	0.962	1
P35520_A_331_V	disease	-	NA	NA	0.918	0.941
P35520_R_336_C	disease	-	NA	NA	0.89	1
P35520_R_369_H	disease	rs11700812	NA	NA	0.908	1
P35520_V_371_M	disease	-	NA	0	0.926	1
P35520_K_384_E	disease	-	NA	NA	0.856	0.999
P35520_D_444_N	disease	rs28934891	NA	0.09	0.736	0.122
P35520_V_454_E	disease	-	NA	1	0.749	0
P35520_L_539_S	disease	rs121964968	0	0	0.899	0.996
P35520_P_49_L	disease	-	NA	0	0.637	0.977
P35520_R_58_W	disease	-	NA	0.02	0.682	0.994
P35520_G_85_R	disease	-	NA	0	0.961	1
P35520_K_102_Q	disease	rs34040148	0.011	0.03	0.796	0.556
P35520_G_116_R	disease	-	NA	0	0.952	1
P35520_R_121_C	disease	-	NA	NA	0.983	1
P35520_R_121_H	disease	-	NA	NA	0.993	1
P35520_R_121_L	disease	-	NA	0	0.981	1
P35520_R_125_W	disease	-	NA	NA	0.874	1
P35520_M_126_V	disease	-	NA	0	0.888	0.997
P35520_E_128_D	disease	-	NA	0.07	0.773	0.289
P35520_G_139_R	disease	-	NA	0	0.821	1
P35520_G_148_R	disease	-	NA	0	0.996	1
P35520_G_151_R	disease	-	NA	0	0.986	1
P35520_I_152_M	disease	-	NA	0	0.906	0.993
P35520_A_155_T	disease	-	NA	NA	0.937	0.999
P35520_E_176_K	disease	-	NA	0	0.952	1
P35520_V_180_A	disease	-	NA	0.07	0.803	0.054
P35520_T_191_M	disease	-	NA	0	0.889	1
P35520_D_198_V	disease	-	NA	0	0.787	0.997
P35520_A_226_T	disease	-	NA	0.01	0.774	0.1
P35520_D_234_N	disease	-	NA	0	0.763	0.994
P35520_T_262_M	disease	-	NA	NA	0.94	1
P35520_R_266_G	disease	-	NA	NA	0.913	0.998
P35520_R_266_K	disease	rs28934275	NA	0.07	0.885	0.767
P35520_E_302_K	disease	-	NA	0.13	0.793	0.412
P35520_G_305_R	disease	-	NA	0	0.953	1
P35520_V_320_A	disease	-	NA	0	0.814	0.985
P35520_A_331_E	disease	-	NA	0	0.957	0.877
P35520_R_336_H	disease	-	NA	0	0.886	1
P35520_S_352_N	disease	-	NA	0.01	0.88	0.427
P35520_T_353_M	disease	-	NA	0	0.891	0.059
P35520_V_354_M	disease	-	NA	1	0.855	0.006
P35520_R_369_C	disease	rs117687681	0.001	0	0.932	1
P35520_C_370_Y	disease	-	NA	0	0.865	1
P35520_K_384_N	disease	-	NA	0	0.855	1
P35520_M_391_I	disease	-	NA	0.01	0.843	0.868
P35520_T_434_N	disease	-	NA	0	0.803	0.86
P35520_I_435_T	disease	-	NA	0.02	0.919	0.528
P35520_R_439_Q	disease	-	NA	0.23	0.803	0.212
P35520_S_466_L	disease	-	NA	0	0.778	0.376
P35520_R_491_C	disease	-	NA	0.2	0.846	0.002
P35520_V_534_D	disease	-	NA	0	0.883	0.996
P35520_H_65_R	disease	-	NA	0	0.632	0.99
P35520_L_101_P	disease	-	NA	0	0.867	1
P35520_C_109_R	disease	-	NA	0	0.938	1
P35520_I_143_M	disease	-	NA	0	0.921	0.999
P35520_N_228_K	disease	-	NA	NA	0.96	1
P35520_T_262_R	disease	-	NA	0	0.973	1
P35520_C_275_Y	disease	-	NA	0	0.825	0.999
P35520_L_338_P	disease	-	NA	0	0.925	1
P35520_G_347_S	disease	-	NA	0	0.948	0.999
P35520_S_349_N	disease	-	NA	0	0.965	0.991
P35520_A_355_P	disease	-	NA	0.05	0.931	0.391
P35520_R_379_Q	disease	-	NA	NA	0.785	0.708
P35520_P_422_L	disease	rs28934892	NA	0.06	0.799	0.9
P35520_L_456_P	disease	-	NA	0.02	0.881	0.999
P35520_R_125_P	disease	-	NA	0	0.855	1
P35520_L_154_Q	disease	-	NA	0	0.959	1
P35520_A_155_V	disease	-	NA	0	0.953	1
P35520_V_168_A	disease	-	NA	0.01	0.883	0.849
P35520_M_173_V	disease	-	NA	0	0.828	0.527
P35520_N_228_S	disease	-	NA	0	0.94	1
P35520_A_231_P	disease	-	NA	0	0.907	0.97
P35520_A_288_P	disease	-	NA	NA	0.821	0.979
P35520_A_288_T	disease	-	NA	0	0.734	0.985
P35520_A_361_T	disease	-	NA	0.01	0.906	0.61
P35520_D_376_N	disease	-	NA	0	0.93	1
P35520_R_379_W	disease	-	NA	0	0.827	1
P35520_Q_526_K	disease	-	NA	1	0.776	0
P35520_P_200_L	disease	-	NA	0	0.739	0.996
P35520_I_278_S	disease	-	NA	0	0.834	0.99
P35520_D_281_N	disease	-	NA	0.01	0.877	0.999
P35520_D_321_V	disease	-	NA	0	0.8	1
P35520_A_446_S	disease	-	NA	0.02	0.749	0.336
P11511_R_365_Q	disease	-	NA	0	0.966	1
P11511_R_375_C	disease	-	NA	NA	0.877	1
P11511_R_435_C	disease	-	NA	0.01	0.936	1
P11511_C_437_Y	disease	-	NA	0	0.973	1
Q16678_G_61_E	disease	rs28936700	NA	0	0.99	1
Q16678_G_365_W	disease	rs55771538	NA	0	0.949	1
Q16678_D_374_N	disease	rs28936413	NA	0	0.985	0.997
Q16678_R_469_W	disease	rs28936701	NA	0	0.814	1
Q16678_W_57_C	disease	-	NA	0	0.901	1
Q16678_E_387_K	disease	rs55989760	NA	0	0.983	1
Q16678_R_390_H	disease	rs56010818	NA	NA	0.969	1
Q16678_P_437_L	disease	rs56175199	0	0	0.953	1
Q16678_R_368_H	disease	rs28936414	NA	0	0.977	1
Q16678_A_443_G	disease	rs4986888	0.014	0.11	0.582	0
Q16678_Y_81_N	disease	rs9282671	0.003	0	0.967	1
Q16678_S_28_W	disease	-	NA	0.01	0.833	0.073
Q16678_L_77_P	disease	-	NA	0	0.954	1
Q16678_A_115_P	disease	-	NA	0.02	0.863	1
Q16678_M_132_R	disease	-	NA	0	0.943	0.948
Q16678_Q_144_P	disease	-	NA	NA	0.897	0.976
Q16678_Q_144_R	disease	-	NA	NA	0.856	0.002
Q16678_R_145_W	disease	-	NA	0.02	0.958	0.931
Q16678_D_192_V	disease	-	NA	0	0.951	0.989
Q16678_P_193_L	disease	-	NA	0.01	0.858	1
Q16678_V_198_I	disease	rs59472972	NA	0.12	0.785	0.01
Q16678_N_203_S	disease	-	NA	0	0.956	1
Q16678_S_215_I	disease	-	NA	0.05	0.78	0.907
Q16678_E_229_K	disease	rs57865060	0.003	0.09	0.867	0.656
Q16678_G_232_R	disease	-	NA	0.06	0.865	1
Q16678_S_239_R	disease	-	NA	0	0.829	1
Q16678_V_320_L	disease	-	NA	0.01	0.81	0.924
Q16678_A_330_F	disease	-	NA	0	0.982	1
Q16678_L_345_F	disease	-	NA	0.12	0.886	0.265
Q16678_V_364_M	disease	-	NA	0	0.905	1
Q16678_A_388_T	disease	-	NA	0.62	0.775	0.001
Q16678_R_390_C	disease	-	NA	NA	0.898	1
Q16678_R_390_S	disease	-	NA	0	0.982	1
Q16678_I_399_S	disease	-	NA	0	0.923	0.999
Q16678_V_409_F	disease	-	NA	0	0.902	0.519
Q16678_N_423_Y	disease	-	NA	0	0.894	1
Q16678_R_444_Q	disease	-	NA	0	0.937	1
Q16678_F_445_C	disease	-	NA	0	0.972	1
Q16678_G_466_D	disease	-	NA	0.01	0.99	1
Q16678_E_499_G	disease	-	NA	0.09	0.756	0.947
Q16678_S_515_L	disease	-	NA	0.28	0.773	0.482
Q16678_R_523_T	disease	-	NA	0	0.89	1
Q16678_D_530_G	disease	-	NA	0.1	0.69	0.008
P18074_R_112_H	disease	-	NA	0	0.966	1
P18074_L_461_V	disease	-	NA	0	0.826	0.982
P18074_S_541_R	disease	rs121913019	0	0	0.931	0.934
P18074_R_616_P	disease	-	NA	NA	0.895	1
P18074_G_602_D	disease	-	NA	0	0.959	1
P18074_R_722_W	disease	-	NA	0	0.84	0.999
P18074_A_725_P	disease	-	NA	0	0.778	0.997
P18074_G_47_R	disease	-	NA	0	0.949	1
P18074_D_234_N	disease	-	NA	0	0.97	0.998
P18074_C_259_Y	disease	-	NA	0	0.898	0.881
P18074_Y_542_C	disease	-	NA	0	0.946	1
P18074_R_601_L	disease	-	NA	NA	0.914	1
P18074_R_616_W	disease	-	NA	NA	0.761	1
P18074_R_658_C	disease	-	NA	NA	0.931	1
P18074_R_658_H	disease	-	NA	NA	0.945	1
P18074_D_673_G	disease	-	NA	0	0.904	0.999
P18074_R_683_Q	disease	-	NA	NA	0.943	1
P18074_R_683_W	disease	rs41556519	NA	0	0.959	1
P18074_G_713_R	disease	-	NA	0	0.897	0.101
P18074_T_76_A	disease	-	NA	0	0.959	0.971
P18074_L_485_P	disease	-	NA	0	0.86	0.062
P18074_R_487_G	disease	-	NA	0	0.849	0.893
P18074_R_511_Q	disease	-	NA	0	0.859	0.999
P18074_R_592_P	disease	-	NA	0	0.804	1
P18074_A_594_P	disease	-	NA	0	0.939	0.993
P18074_R_601_W	disease	-	NA	0	0.926	1
P18074_R_658_G	disease	-	NA	0	0.933	1
P18074_C_663_R	disease	-	NA	0	0.933	0.998
P18074_R_666_W	disease	-	NA	0	0.958	1
P18074_D_681_N	disease	-	NA	0	0.945	0.999
Q92847_A_204_E	disease	-	NA	0	0.813	0.99
P15382_T_7_I	disease	rs28933384	NA	0	0.838	0.999
P15382_V_47_F	disease	-	NA	0.01	0.834	0.769
P15382_L_51_H	disease	-	NA	0	0.701	0.999
P15382_S_74_L	disease	-	NA	0.01	0.881	1
P15382_D_76_N	disease	-	NA	0.13	0.885	0.983
P15382_W_87_R	disease	-	NA	0.03	0.952	1
P15382_R_98_W	disease	-	NA	0	0.92	1
P15382_P_127_T	disease	-	NA	0.34	0.791	0.024
P15382_V_109_I	disease	-	NA	1	0.746	0
Q12809_N_470_D	disease	-	NA	0	0.829	0.999
Q12809_R_534_C	disease	-	NA	0	0.879	1
Q12809_A_561_V	disease	-	NA	NA	0.867	1
Q12809_R_582_C	disease	-	NA	0	0.923	0.998
Q12809_I_593_R	disease	rs28928904	NA	NA	0.895	0.994
Q12809_G_628_S	disease	-	NA	NA	0.895	1
Q12809_V_822_M	disease	-	NA	0	0.854	1
Q12809_F_29_L	disease	-	NA	0.01	0.805	0
Q12809_N_33_T	disease	-	NA	0.01	0.918	0.051
Q12809_G_53_R	disease	-	NA	NA	0.949	0.996
Q12809_R_56_Q	disease	-	NA	0.01	0.738	0.699
Q12809_C_66_G	disease	-	NA	0.01	0.907	1
Q12809_H_70_R	disease	-	NA	0.14	0.754	0.989
Q12809_A_78_P	disease	-	NA	0.27	0.825	0.002
Q12809_L_86_R	disease	-	NA	0	0.916	0.001
Q12809_R_176_W	disease	rs36210422	NA	0.03	0.757	1
Q12809_T_436_M	disease	-	NA	0.11	0.739	0.021
Q12809_T_474_I	disease	-	NA	0.06	0.83	0.997
Q12809_L_552_S	disease	-	NA	0.01	0.85	1
Q12809_A_558_P	disease	-	NA	0.08	0.933	0.997
Q12809_L_564_P	disease	-	NA	0.01	0.917	0.732
Q12809_Y_569_H	disease	-	NA	0.04	0.896	0.975
Q12809_G_572_R	disease	-	NA	NA	0.952	1
Q12809_G_572_C	disease	-	NA	NA	0.931	1
Q12809_G_584_S	disease	-	NA	0.44	0.859	0.976
Q12809_N_588_D	disease	-	NA	NA	0.871	0.265
Q12809_G_601_S	disease	-	NA	0.51	0.748	0.125
Q12809_G_604_S	disease	-	NA	0.06	0.747	1
Q12809_Y_611_H	disease	-	NA	0	0.941	0.989
Q12809_V_612_L	disease	-	NA	0.23	0.846	0.338
Q12809_T_613_M	disease	-	NA	0.03	0.875	1
Q12809_A_614_V	disease	-	NA	0	0.919	1
Q12809_N_629_D	disease	-	NA	NA	0.807	1
Q12809_N_629_K	disease	-	NA	NA	0.906	1
Q12809_V_630_L	disease	-	NA	NA	0.785	0.939
Q12809_V_630_A	disease	-	NA	0.01	0.835	0.985
Q12809_N_633_S	disease	-	NA	0.19	0.761	0.873
Q12809_F_640_L	disease	-	NA	NA	0.906	0.93
Q12809_S_818_L	disease	-	NA	0.13	0.824	1
Q12809_N_629_S	disease	-	NA	0.03	0.863	0.995
Q12809_G_47_V	disease	-	NA	0.04	0.893	1
Q12809_P_72_Q	disease	-	NA	0.17	0.843	0.822
Q12809_R_312_C	disease	-	NA	0.01	0.824	1
Q12809_P_347_S	disease	-	NA	0.58	0.797	0.76
Q12809_R_531_Q	disease	-	NA	0	0.931	1
Q12809_W_585_C	disease	-	NA	0	0.839	1
Q12809_I_593_T	disease	-	NA	0.63	0.718	0.115
Q12809_D_609_N	disease	-	NA	0.14	0.824	0.786
Q12809_T_65_P	disease	rs28933095	NA	0.11	0.841	0.997
Q12809_P_451_L	disease	-	NA	0.1	0.786	0.807
Q12809_A_561_T	disease	-	NA	0.05	0.878	1
Q12809_L_615_V	disease	-	NA	0.01	0.873	0.999
Q12809_G_626_S	disease	-	NA	0	0.962	1
Q12809_F_627_L	disease	-	NA	0.01	0.908	0.999
Q12809_P_632_S	disease	-	NA	0.03	0.878	0.998
Q12809_E_637_K	disease	-	NA	0	0.875	0.998
Q12809_K_638_E	disease	-	NA	0.03	0.868	1
Q12809_M_645_L	disease	-	NA	0.05	0.903	0.88
Q12809_R_752_W	disease	-	NA	NA	0.842	1
Q12809_F_805_C	disease	-	NA	NA	0.936	1
Q12809_F_805_S	disease	-	NA	0	0.946	0.983
Q12809_R_823_W	disease	-	NA	0	0.844	1
Q12809_N_861_I	disease	-	NA	0.01	0.763	0.996
Q12809_P_917_L	disease	-	NA	0.33	0.684	0
Q12809_R_922_W	disease	-	NA	0.01	0.704	0.999
Q12809_N_588_K	disease	-	NA	1	0.876	0.071
Q12809_R_100_G	disease	-	NA	NA	0.897	0.868
Q12809_R_752_Q	disease	-	NA	0.05	0.739	1
Q12809_S_26_I	disease	-	NA	0.01	0.802	0
Q12809_I_31_S	disease	-	NA	0	0.928	0.674
Q12809_S_55_L	disease	-	NA	0.01	0.761	0.382
Q12809_A_85_V	disease	-	NA	0.17	0.782	0.907
Q12809_R_100_Q	disease	-	NA	0.34	0.897	0.503
Q12809_G_238_S	disease	-	NA	0.52	0.471	0
Q12809_G_306_W	disease	-	NA	0	0.7	1
Q12809_S_320_L	disease	-	NA	0.05	0.712	0.865
Q12809_R_328_C	disease	-	NA	0	0.75	1
Q12809_Y_420_C	disease	-	NA	0	0.852	1
Q12809_T_421_M	disease	-	NA	0.02	0.804	1
Q12809_A_422_T	disease	-	NA	0.03	0.771	0.998
Q12809_Y_427_S	disease	-	NA	0.01	0.847	0.992
Q12809_D_456_Y	disease	-	NA	0	0.906	0.97
Q12809_H_562_P	disease	-	NA	0	0.905	0.757
Q12809_I_571_L	disease	-	NA	0.06	0.838	0.997
Q12809_G_572_S	disease	-	NA	0.07	0.826	0.999
Q12809_P_596_R	disease	-	NA	0.37	0.852	0.096
Q12809_L_622_F	disease	-	NA	0	0.844	0.989
Q12809_T_623_I	disease	-	NA	0.02	0.899	0.997
Q12809_G_628_V	disease	-	NA	0	0.934	1
Q12809_N_635_I	disease	-	NA	0.04	0.789	0.786
Q12809_F_640_V	disease	-	NA	0	0.91	0.997
Q12809_S_641_F	disease	-	NA	0.08	0.802	0.997
Q12809_P_721_L	disease	-	NA	0	0.727	0.999
Q12809_R_744_P	disease	-	NA	0.04	0.536	0.995
Q12809_D_774_Y	disease	-	NA	0	0.915	1
Q12809_E_788_D	disease	-	NA	0.08	0.787	0.995
Q12809_G_820_R	disease	-	NA	0.03	0.908	0.998
Q12809_D_837_G	disease	-	NA	0.06	0.891	0.994
Q12809_R_887_H	disease	-	NA	0.05	0.734	0.996
Q12809_A_913_V	disease	-	NA	0.3	0.688	0
Q12809_G_925_R	disease	-	NA	0.44	0.571	0.077
Q12809_T_983_I	disease	-	NA	0.1	0.559	0.983
Q12809_N_996_I	disease	-	NA	0.2	0.785	0.937
Q12809_G_1036_D	disease	-	NA	0.24	0.612	0.006
Q14654_L_147_P	disease	rs28936678	NA	0.04	0.771	0.952
Q14654_F_35_L	disease	-	NA	NA	0.752	0.997
Q14654_F_35_V	disease	-	NA	0.48	0.759	0.999
Q14654_R_50_P	disease	-	NA	NA	0.8	1
Q14654_Q_52_R	disease	-	NA	0.93	0.495	0.998
Q14654_G_53_R	disease	-	NA	NA	0.877	1
Q14654_G_53_S	disease	-	NA	NA	0.836	1
Q14654_V_59_G	disease	-	NA	NA	0.913	0.998
Q14654_V_59_M	disease	-	NA	0.05	0.842	0.999
Q14654_K_67_N	disease	-	NA	0.02	0.825	1
Q14654_W_91_R	disease	-	NA	0.05	0.941	0.999
Q14654_K_170_N	disease	-	NA	NA	0.973	1
Q14654_K_170_R	disease	-	NA	NA	0.955	1
Q14654_I_182_V	disease	-	NA	0.28	0.715	0.998
Q14654_R_201_C	disease	-	NA	NA	0.979	1
Q14654_R_201_H	disease	-	NA	NA	0.98	1
Q14654_P_254_L	disease	-	NA	0	0.934	1
Q14654_I_296_L	disease	-	NA	0.66	0.691	0.996
Q14654_E_322_K	disease	-	NA	0.27	0.772	0.999
Q14654_Y_330_C	disease	-	NA	NA	0.93	1
Q14654_F_333_I	disease	-	NA	0	0.963	1
Q14654_R_34_H	disease	-	NA	0	0.79	1
Q14654_G_40_D	disease	-	NA	0.05	0.895	1
Q14654_C_42_R	disease	-	NA	0	0.943	0.012
Q14654_H_46_Y	disease	-	NA	0.83	0.783	0.999
Q14654_R_50_Q	disease	-	NA	0.55	0.637	1
Q14654_G_53_D	disease	-	NA	0.22	0.875	1
Q14654_F_55_L	disease	-	NA	0.17	0.913	0.999
Q14654_A_101_D	disease	-	NA	0.75	0.598	0
Q14654_S_116_P	disease	-	NA	0.03	0.889	0.996
Q14654_G_134_A	disease	-	NA	0	0.983	0.995
Q14654_R_136_L	disease	-	NA	0.01	0.939	1
Q14654_L_164_P	disease	-	NA	0.02	0.897	1
Q14654_C_166_Y	disease	-	NA	0.01	0.876	1
Q14654_K_170_T	disease	-	NA	0	0.97	1
Q14654_R_201_L	disease	-	NA	0	0.965	1
Q14654_H_259_R	disease	-	NA	0	0.978	1
Q14654_P_266_L	disease	-	NA	0	0.971	1
Q14654_R_301_H	disease	-	NA	0	0.971	1
Q14654_Y_330_S	disease	-	NA	0.08	0.923	1
P16435_Y_178_D	disease	-	NA	NA	0.979	1
P16435_A_284_P	disease	-	NA	NA	0.87	0.994
P16435_R_454_H	disease	-	NA	NA	0.927	1
P16435_V_489_E	disease	-	NA	NA	0.936	1
P16435_C_566_Y	disease	-	NA	NA	0.907	1
P16435_Y_575_C	disease	-	NA	NA	0.908	1
P16435_V_605_F	disease	-	NA	NA	0.919	1
P21817_C_35_R	disease	-	NA	0	0.951	1
P21817_R_163_C	disease	-	NA	NA	0.831	1
P21817_I_403_M	disease	-	NA	0.07	0.763	1
P21817_Y_522_S	disease	-	NA	0	0.943	0.965
P21817_R_552_W	disease	-	NA	0.01	0.848	0.995
P21817_R_614_C	disease	rs28933996	NA	NA	0.945	1
P21817_R_614_L	disease	-	NA	0	0.931	1
P21817_R_2163_C	disease	rs28933998	NA	NA	0.959	1
P21817_V_2168_M	disease	-	NA	0	0.835	1
P21817_T_2206_M	disease	rs28934000	NA	NA	0.827	1
P21817_G_2434_R	disease	-	NA	0	0.91	1
P21817_R_533_H	disease	-	NA	NA	0.947	1
P21817_R_2163_P	disease	-	NA	0	0.948	1
P21817_T_2206_R	disease	-	NA	0	0.878	1
P21817_R_2435_L	disease	-	NA	0	0.925	0.993
P21817_R_2454_C	disease	-	NA	NA	0.95	1
P21817_R_2454_H	disease	-	NA	0	0.918	0.999
P21817_R_2458_H	disease	-	NA	0.03	0.873	0.999
P21817_R_109_W	disease	-	NA	0	0.894	1
P21817_M_2423_K	disease	-	NA	0	0.811	0.932
P21817_L_13_V	disease	-	NA	NA	0.9	0.285
P21817_R_44_C	disease	-	NA	0	0.949	1
P21817_E_160_G	disease	-	NA	0	0.791	1
P21817_R_163_L	disease	-	NA	0	0.692	1
P21817_G_165_R	disease	-	NA	0	0.941	1
P21817_D_166_N	disease	-	NA	0	0.973	1
P21817_R_177_C	disease	-	NA	0	0.905	1
P21817_Y_178_C	disease	-	NA	0	0.854	1
P21817_G_215_E	disease	-	NA	0	0.91	1
P21817_D_227_V	disease	-	NA	0	0.902	1
P21817_R_328_W	disease	-	NA	0	0.827	1
P21817_R_401_C	disease	-	NA	NA	0.846	1
P21817_R_401_H	disease	-	NA	NA	0.839	0.995
P21817_R_401_S	disease	-	NA	0.09	0.804	1
P21817_R_533_C	disease	-	NA	0.01	0.96	1
P21817_G_1704_S	disease	-	NA	0.01	0.85	0.995
P21817_V_2117_L	disease	-	NA	0.01	0.679	0.994
P21817_D_2129_E	disease	rs117886618	0.005	0	0.719	0.997
P21817_V_2214_I	disease	-	NA	0.08	0.827	0.999
P21817_V_2280_I	disease	-	NA	0.08	0.782	0.952
P21817_N_2342_S	disease	rs147213895	0	0.08	0.812	0.857
P21817_E_2344_D	disease	-	NA	0	0.718	0.911
P21817_V_2346_M	disease	-	NA	0	0.859	0.998
P21817_E_2348_G	disease	-	NA	0	0.946	0.982
P21817_A_2350_T	disease	-	NA	0	0.894	0.95
P21817_R_2355_C	disease	-	NA	0	0.892	0.985
P21817_A_2367_T	disease	-	NA	0	0.708	1
P21817_A_2421_P	disease	-	NA	0.01	0.829	0.997
P21817_A_2428_T	disease	-	NA	1	0.717	0.999
P21817_D_2431_N	disease	-	NA	0.07	0.845	0.999
P21817_A_2437_V	disease	-	NA	0	0.819	0.993
P21817_R_2452_W	disease	-	NA	0	0.811	1
P21817_R_2676_W	disease	rs28934001	NA	0.01	0.764	1
P21817_T_2787_S	disease	rs35180584	0.01	0.17	0.742	0.009
P21817_P_3527_S	disease	-	NA	0.42	0.7	1
P21817_R_3539_H	disease	rs143987857	0	0	0.772	0.999
P21817_R_3772_Q	disease	-	NA	NA	0.733	0.999
P21817_I_3916_M	disease	-	NA	0.01	0.8	0.999
P21817_R_4136_S	disease	-	NA	0	0.72	0.433
P21817_V_4234_L	disease	-	NA	0.01	0.82	0.592
P21817_R_4558_Q	disease	-	NA	0	0.943	0.999
P21817_T_4637_A	disease	-	NA	0.43	0.774	0.997
P21817_G_4638_D	disease	-	NA	0.2	0.906	1
P21817_L_4650_P	disease	-	NA	0	0.92	0.966
P21817_H_4651_P	disease	-	NA	0	0.947	0.999
P21817_F_4684_S	disease	-	NA	0	0.791	0.998
P21817_K_4724_Q	disease	-	NA	0	0.654	0.999
P21817_R_4737_Q	disease	-	NA	NA	0.729	0.999
P21817_R_4737_W	disease	-	NA	0.01	0.792	1
P21817_L_4793_P	disease	-	NA	0.06	0.87	1
P21817_Y_4796_C	disease	-	NA	0	0.898	1
P21817_L_4814_F	disease	-	NA	0	0.896	0.988
P21817_L_4824_P	disease	-	NA	0	0.954	0.994
P21817_R_4825_C	disease	-	NA	0	0.883	1
P21817_T_4826_I	disease	-	NA	0	0.889	1
P21817_L_4838_V	disease	-	NA	0.01	0.868	0.999
P21817_V_4842_M	disease	-	NA	0	0.834	1
P21817_A_4846_V	disease	-	NA	0.58	0.803	1
P21817_V_4849_I	disease	-	NA	0.32	0.797	0.999
P21817_R_4861_C	disease	-	NA	NA	0.877	1
P21817_R_4861_H	disease	-	NA	0	0.852	1
P21817_Y_4864_C	disease	-	NA	0	0.799	1
P21817_K_4876_R	disease	-	NA	0.01	0.782	0.999
P21817_G_4891_R	disease	-	NA	0	0.907	1
P21817_R_4893_Q	disease	-	NA	NA	0.833	0.999
P21817_R_4893_W	disease	-	NA	0	0.867	1
P21817_G_4897_V	disease	-	NA	0	0.877	1
P21817_I_4898_T	disease	-	NA	0	0.893	0.997
P21817_G_4899_E	disease	-	NA	NA	0.914	1
P21817_G_4899_R	disease	-	NA	0	0.936	1
P21817_A_4906_V	disease	-	NA	0.15	0.844	1
P21817_R_4914_G	disease	-	NA	NA	0.874	0.997
P21817_R_4914_T	disease	-	NA	0	0.877	0.997
P21817_I_4938_M	disease	-	NA	NA	0.877	0.999
P21817_D_4939_E	disease	-	NA	0	0.8	0.998
P21817_A_4940_T	disease	-	NA	0	0.826	1
P21817_G_4942_V	disease	-	NA	0	0.752	1
P21817_P_4973_L	disease	-	NA	0	0.726	1
P21817_L_13_R	disease	-	NA	0	0.964	1
P21817_M_226_K	disease	-	NA	0.03	0.809	0.99
P21817_R_367_L	disease	-	NA	0.1	0.849	0.989
P21817_R_530_H	disease	-	NA	0	0.883	1
P21817_D_544_Y	disease	-	NA	0	0.911	1
P21817_R_1043_C	disease	-	NA	0	0.879	0.977
P21817_A_1352_G	disease	rs112105381	0.007	0.37	0.511	0.094
P21817_R_2336_H	disease	-	NA	0	0.908	0.997
P21817_E_2404_K	disease	-	NA	0.86	0.661	0.964
P21817_D_2730_G	disease	-	NA	0.08	0.762	0.002
P21817_E_2880_K	disease	-	NA	0	0.913	0.05
P21817_S_3217_P	disease	-	NA	0	0.747	0.998
P21817_E_3290_K	disease	-	NA	0.02	0.729	0.999
P21817_R_3772_W	disease	-	NA	0	0.806	1
P21817_G_3806_R	disease	-	NA	0	0.857	1
P21817_P_4501_L	disease	rs73933023	0.01	0.17	0.753	0.95
P21817_I_4938_T	disease	-	NA	0	0.819	0.993
P21817_M_402_T	disease	-	NA	0.01	0.759	0.833
P21817_H_2035_L	disease	-	NA	0.01	0.572	0.664
P21817_N_3326_K	disease	-	NA	0.01	0.633	0.993
P21817_C_3402_G	disease	-	NA	0.01	0.613	0.689
P21817_H_382_N	disease	-	NA	0.01	0.45	0.999
P21817_E_1058_K	disease	-	NA	0.03	0.301	0.243
P21817_Y_1088_C	disease	-	NA	0	0.829	1
P21817_H_2204_Q	disease	rs141646642	0.002	0	0.79	1
P21817_R_2508_G	disease	-	NA	0	0.903	0.993
P21817_R_3366_H	disease	rs137932199	0.004	0.02	0.277	0.923
P21817_Y_3933_C	disease	rs147136339	0.004	0	0.926	1
P21817_G_4743_D	disease	-	NA	0.01	0.722	1
P21817_T_4882_M	disease	-	NA	0.03	0.801	1
Q14524_N_1325_S	disease	rs28937317	NA	0	0.932	0.947
Q14524_R_1623_Q	disease	-	NA	NA	0.912	0.485
Q14524_R_1644_H	disease	rs28937316	NA	NA	0.952	0.995
Q14524_D_1790_G	disease	-	NA	0	0.837	1
Q14524_D_1839_G	disease	-	NA	0.01	0.896	1
Q14524_T_1304_M	disease	-	NA	0	0.903	1
Q14524_T_1645_M	disease	-	NA	0	0.899	1
Q14524_E_1784_K	disease	-	NA	0.01	0.703	0.82
Q14524_D_1114_N	disease	-	NA	0.36	0.767	0.001
Q14524_L_1501_V	disease	-	NA	0.01	0.725	0.999
Q14524_R_1623_L	disease	-	NA	0	0.937	0.154
Q14524_S_1787_N	disease	-	NA	0.04	0.727	0.976
Q14524_L_619_F	disease	-	NA	0.05	0.679	0.82
Q14524_T_220_I	disease	rs45620037	0	0	0.839	0.999
Q14524_G_298_S	disease	-	NA	0.19	0.787	0.824
Q14524_R_367_H	disease	rs28937318	NA	NA	0.941	1
Q14524_G_514_C	disease	-	NA	0.06	0.591	0.994
Q14524_A_735_V	disease	-	NA	NA	0.877	0.049
Q14524_S_941_N	disease	-	NA	0.31	0.464	0.998
Q14524_A_997_S	disease	-	NA	0.76	0.669	0
Q14524_R_1193_Q	disease	rs41261344	0.012	0.27	0.806	0.001
Q14524_R_1232_W	disease	-	NA	0	0.642	1
Q14524_P_1298_L	disease	rs28937319	NA	0.01	0.804	0.998
Q14524_G_1408_R	disease	rs28936971	NA	0	0.97	1
Q14524_R_1512_W	disease	-	NA	0	0.804	1
Q14524_D_1595_N	disease	-	NA	0.04	0.965	1
Q14524_T_1620_M	disease	-	NA	NA	0.931	0.994
Q14524_S_1710_L	disease	-	NA	0	0.96	1
Q14524_R_1826_H	disease	-	NA	NA	0.722	0.96
Q14524_A_1924_T	disease	-	NA	0.03	0.686	0.653
Q14524_Y_1795_C	disease	-	NA	NA	0.838	1
Q14524_Y_1795_H	disease	-	NA	0.01	0.846	0.999
Q14524_R_27_H	disease	-	NA	0	0.769	0.994
Q14524_K_126_E	disease	-	NA	0.14	0.838	0.919
Q14524_E_161_K	disease	-	NA	0	0.898	0.999
Q14524_T_187_I	disease	-	NA	0	0.882	0.999
Q14524_A_226_V	disease	-	NA	0	0.834	0.998
Q14524_I_230_V	disease	-	NA	0.37	0.891	0.963
Q14524_R_282_H	disease	-	NA	0.03	0.858	1
Q14524_V_294_M	disease	-	NA	0.25	0.766	0.973
Q14524_G_319_S	disease	-	NA	0.03	0.823	0.058
Q14524_G_351_V	disease	-	NA	0	0.898	1
Q14524_D_356_N	disease	-	NA	0.01	0.943	1
Q14524_R_367_C	disease	rs28937318	NA	0	0.958	1
Q14524_M_369_K	disease	-	NA	0	0.931	0.963
Q14524_L_567_Q	disease	-	NA	0.32	0.62	0.966
Q14524_G_615_E	disease	rs12720452	NA	1	0.545	0.975
Q14524_H_681_P	disease	-	NA	0.05	0.654	0
Q14524_A_735_E	disease	-	NA	0	0.876	0.004
Q14524_G_752_R	disease	-	NA	0	0.894	0.981
Q14524_F_851_L	disease	-	NA	0	0.862	0.983
Q14524_F_892_I	disease	-	NA	0	0.925	0.906
Q14524_C_896_S	disease	-	NA	0	0.86	0.012
Q14524_S_910_L	disease	-	NA	0.01	0.836	0.982
Q14524_R_965_C	disease	-	NA	0	0.961	1
Q14524_E_1053_K	disease	-	NA	0.17	0.749	0.999
Q14524_E_1225_K	disease	-	NA	0	0.925	1
Q14524_K_1236_N	disease	-	NA	0	0.699	0.992
Q14524_E_1240_Q	disease	-	NA	0.14	0.776	0.95
Q14524_F_1250_L	disease	rs45589741	NA	0	0.944	1
Q14524_D_1275_N	disease	-	NA	0	0.955	1
Q14524_F_1293_S	disease	rs41311127	NA	0.26	0.812	0.46
Q14524_G_1319_V	disease	-	NA	0	0.945	1
Q14524_F_1344_S	disease	-	NA	0	0.901	1
Q14524_S_1382_I	disease	-	NA	0.01	0.842	0.976
Q14524_V_1405_L	disease	-	NA	0	0.916	1
Q14524_G_1406_R	disease	-	NA	0.01	0.969	1
Q14524_G_1502_S	disease	-	NA	0.01	0.701	0.999
Q14524_D_1714_G	disease	-	NA	0	0.824	1
Q14524_G_1740_R	disease	-	NA	0	0.83	1
Q14524_G_1743_E	disease	-	NA	NA	0.928	1
Q14524_V_1951_L	disease	rs41315493	0.004	NA	0.698	0
Q14524_G_9_V	disease	-	NA	0	0.716	1
Q14524_R_225_Q	disease	-	NA	NA	0.992	0.995
Q14524_T_512_I	disease	-	NA	0.19	0.638	0.022
Q14524_G_639_R	disease	-	NA	0.66	0.527	0.001
Q14524_G_1262_S	disease	-	NA	0	0.932	1
Q14524_S_1333_Y	disease	-	NA	0	0.881	1
Q14524_S_1609_W	disease	-	NA	0	0.763	0.991
Q14524_D_1819_N	disease	-	NA	0.09	0.714	0.919
Q14524_R_43_Q	disease	-	NA	0.32	0.7	0.133
Q14524_V_95_I	disease	-	NA	0.07	0.73	0.999
Q14524_M_138_I	disease	-	NA	0.51	0.741	0.801
Q14524_L_212_P	disease	-	NA	0	0.865	0.999
Q14524_R_225_W	disease	-	NA	0	0.98	1
Q14524_L_325_R	disease	-	NA	0	0.878	0.317
Q14524_P_336_L	disease	-	NA	0.01	0.814	0.998
Q14524_T_353_I	disease	-	NA	0	0.84	0.98
Q14524_N_406_K	disease	-	NA	NA	0.969	1
Q14524_N_406_S	disease	-	NA	0	0.946	0.999
Q14524_E_428_K	disease	-	NA	0.44	0.631	0.041
Q14524_H_445_D	disease	-	NA	0.11	0.666	0.011
Q14524_N_470_K	disease	-	NA	0.93	0.615	0.002
Q14524_F_532_C	disease	-	NA	0.14	0.578	0.999
Q14524_A_572_D	disease	rs36210423	0	0.65	0.364	0.055
Q14524_E_655_K	disease	-	NA	0.11	0.659	0.174
Q14524_R_680_H	disease	-	NA	0.49	0.674	0
Q14524_R_814_Q	disease	-	NA	0	0.959	0.999
Q14524_R_878_C	disease	-	NA	0	0.87	1
Q14524_R_1023_H	disease	-	NA	0.21	0.772	0.009
Q14524_G_1084_S	disease	-	NA	0.8	0.63	0
Q14524_T_1131_I	disease	-	NA	0.18	0.534	0
Q14524_E_1295_K	disease	-	NA	0.22	0.861	0.99
Q14524_A_1330_P	disease	-	NA	NA	0.955	1
Q14524_A_1330_T	disease	-	NA	0	0.868	1
Q14524_P_1332_L	disease	-	NA	0	0.845	1
Q14524_R_1432_G	disease	-	NA	0	0.821	0.861
Q14524_P_1438_L	disease	-	NA	0	0.894	0.99
Q14524_F_1473_C	disease	-	NA	0	0.934	0.998
Q14524_F_1486_L	disease	-	NA	0	0.849	0.092
Q14524_Y_1494_N	disease	-	NA	0	0.84	0.888
Q14524_K_1527_R	disease	-	NA	0.26	0.377	0.077
Q14524_A_1569_P	disease	-	NA	0.09	0.507	0.782
Q14524_T_1620_K	disease	-	NA	0	0.941	0.978
Q14524_R_1626_P	disease	-	NA	0	0.967	1
Q14524_R_1644_C	disease	-	NA	0	0.958	1
Q14524_A_1649_V	disease	-	NA	0	0.92	1
Q14524_M_1652_R	disease	-	NA	0	0.846	0.999
Q14524_I_1660_V	disease	-	NA	0.06	0.809	0.986
Q14524_F_1705_S	disease	-	NA	0	0.954	0.992
Q14524_G_1743_R	disease	-	NA	0	0.877	1
Q14524_V_1763_M	disease	-	NA	0.05	0.872	0.999
Q14524_M_1766_L	disease	-	NA	0.05	0.881	0.863
Q14524_I_1768_V	disease	-	NA	0.01	0.812	1
Q14524_V_1777_M	disease	-	NA	0.05	0.743	1
Q14524_L_1825_P	disease	-	NA	0	0.883	1
Q14524_R_1826_C	disease	-	NA	0	0.576	0.95
Q14524_C_1850_S	disease	-	NA	0	0.916	0.947
Q14524_S_1904_L	disease	-	NA	0.06	0.794	1
Q14524_G_1935_S	disease	-	NA	0.39	0.609	0.001
Q14524_V_1951_M	disease	rs41315493	0.004	0.19	0.661	0
Q14524_I_1968_S	disease	-	NA	0.13	0.714	0
Q14524_F_2004_L	disease	rs41311117	0.001	0.3	0.534	0
Q14524_P_2006_A	disease	-	NA	0.58	0.424	0
Q14524_N_1987_K	disease	-	NA	1	0.669	0.629
Q14524_R_18_W	disease	-	NA	0.01	0.819	1
Q14524_V_125_L	disease	-	NA	0.09	0.734	0.264
Q14524_Q_245_K	disease	-	NA	0.01	0.843	0.953
Q14524_L_404_Q	disease	-	NA	0	0.873	1
Q14524_V_411_M	disease	-	NA	0	0.837	1
Q14524_E_462_K	disease	-	NA	0.57	0.699	0.972
Q14524_P_637_L	disease	-	NA	0.26	0.605	0
Q14524_P_648_L	disease	-	NA	0.4	0.527	0.011
Q14524_R_971_C	disease	-	NA	0.05	0.827	0.99
Q14524_T_1069_M	disease	-	NA	0.16	0.697	0.993
Q14524_E_1231_K	disease	-	NA	0.12	0.756	0.037
Q14524_S_1458_Y	disease	-	NA	0	0.861	0.782
Q14524_G_1481_E	disease	-	NA	0.01	0.819	0.57
Q14524_V_1667_I	disease	-	NA	0.15	0.876	0.986
Q14524_T_1779_M	disease	-	NA	0	0.729	1
Q14524_Q_1909_R	disease	-	NA	0	0.884	1
Q14524_A_1949_S	disease	-	NA	0.07	0.666	0.95
Q14524_R_1958_Q	disease	-	NA	0.6	0.505	0
Q14524_D_1792_N	disease	-	NA	0.01	0.43	0.999
P51580_H_227_Q	disease	rs72552736	NA	0.3	0.648	0.117
P51580_R_215_H	disease	rs56161402	0.004	0.36	0.535	0.001
P11473_G_33_D	disease	-	NA	0	0.992	1
P11473_H_35_Q	disease	-	NA	0	0.971	1
P11473_K_45_E	disease	-	NA	0	0.895	0.994
P11473_G_46_D	disease	-	NA	0	0.956	1
P11473_F_47_I	disease	-	NA	0	0.962	0.988
P11473_R_50_Q	disease	-	NA	0	0.984	1
P11473_R_73_Q	disease	-	NA	0	0.981	1
P11473_R_80_Q	disease	-	NA	0.02	0.982	0.996
P11473_R_274_L	disease	-	NA	0	0.916	0.952
P11473_H_305_Q	disease	-	NA	0.14	0.761	0.747
P11473_I_314_S	disease	-	NA	0.03	0.873	0.019
P11473_R_391_C	disease	-	NA	0	0.95	1
Q9BQB6_R_98_W	disease	-	NA	NA	0.744	0.964
Q9BQB6_L_128_R	disease	rs104894542	NA	0	0.901	1
Q9BQB6_A_26_T	disease	-	NA	0.44	0.642	0.847
Q9BQB6_D_36_G	disease	-	NA	NA	0.782	0.474
Q9BQB6_D_36_Y	disease	-	NA	0.03	0.802	0.993
Q9BQB6_S_52_W	disease	-	NA	0	0.844	1
Q9BQB6_S_56_F	disease	-	NA	0.05	0.611	0.998
Q9BQB6_W_59_C	disease	-	NA	NA	0.902	1
Q9BQB6_W_59_L	disease	-	NA	0.1	0.895	1
Q9BQB6_V_66_G	disease	-	NA	NA	0.812	1
Q9BQB6_V_66_M	disease	rs72547529	0.003	0.07	0.837	1
Q9BQB6_G_71_A	disease	-	NA	0.11	0.87	1
Q9BQB6_N_77_S	disease	-	NA	NA	0.912	0.999
Q9BQB6_N_77_Y	disease	-	NA	0.32	0.895	1
Q9BQB6_I_123_N	disease	-	NA	0	0.635	1
Q9BQB6_Y_139_H	disease	-	NA	0	0.638	1
P08183_S_893_A	neutral	rs2032582	0.34	NA	0.16	0
P08183_S_893_T	neutral	rs2032582	0.34	0.08	0.243	0.001
P08183_N_21_D	neutral	rs9282564	0.038	0.83	0.16	0.002
P08183_F_103_L	neutral	-	NA	0.73	0.255	0
P08183_G_185_V	neutral	rs1128501	NA	0	0.49	1
P08183_S_400_N	neutral	rs2229109	0.017	0.53	0.143	0.004
P08183_A_999_T	neutral	-	NA	0.67	0.175	0.465
P08183_Q_1107_P	neutral	rs55852620	0.006	0.2	0.27	0.962
P08183_E_108_K	neutral	-	NA	0.78	0.276	0.004
P08183_M_986_V	neutral	-	NA	0.59	0.268	0.002
P08183_F_17_L	neutral	rs28381804	0	0.77	0.135	0
P08183_E_566_K	neutral	rs28381902	NA	0	0.406	1
P08183_R_593_C	neutral	rs28381914	0.001	0	0.451	0.392
P08183_I_836_V	neutral	rs28381967	0.001	0.54	0.289	0.001
P08183_P_1051_A	neutral	rs28401798	0	0.27	0.25	0.002
P08183_N_44_S	neutral	rs1202183	NA	0.71	0.311	0.001
P08183_A_80_E	neutral	rs9282565	NA	0.66	0.279	0.695
P08183_I_261_V	neutral	rs36008564	0.006	0.13	0.312	0.052
P08183_A_599_T	neutral	rs2235036	NA	0.32	0.256	0.999
P08183_V_801_M	neutral	rs2235039	NA	0.36	0.253	0.131
P08183_I_829_V	neutral	rs2032581	NA	0.37	0.269	0
P33527_R_633_Q	neutral	rs112282109	0.001	0.57	0.171	0.001
P33527_C_43_S	neutral	rs41395947	NA	0.12	0.269	1
P33527_T_73_I	neutral	rs41494447	0.003	0.16	0.217	0.134
P33527_M_117_T	neutral	-	NA	0.38	0.504	0.998
P33527_R_433_S	neutral	rs60782127	0.004	0	0.362	1
P33527_R_723_Q	neutral	rs4148356	0.028	0.29	0.32	0.014
P33527_R_1058_Q	neutral	rs41410450	NA	0.01	0.349	0.995
P33527_S_1512_L	neutral	-	NA	0.22	0.162	0.731
P33527_A_861_T	neutral	rs45517537	0	0.49	0.191	0.028
P33527_C_1047_S	neutral	rs13337489	0.018	0.4	0.252	0.042
P33527_V_1146_I	neutral	rs28706727	0.006	0.3	0.421	0.996
Q92887_S_281_N	neutral	rs56131651	0.007	0.31	0.143	0.883
Q92887_S_789_F	neutral	rs56220353	0.003	0	0.443	1
Q92887_A_1450_T	neutral	rs56296335	0	0.03	0.384	1
Q92887_D_333_G	neutral	rs17222674	0	0.01	0.521	1
Q92887_R_353_H	neutral	rs7080681	0.013	0.13	0.25	0.02
Q92887_I_670_T	neutral	rs17222632	0.005	0	0.433	0.061
Q92887_L_849_R	neutral	rs17222617	0.012	0.09	0.473	0.013
Q92887_I_1036_T	neutral	rs45441199	0.003	0.12	0.396	0.316
Q92887_R_1181_L	neutral	rs8187692	0.026	0	0.328	1
Q92887_V_1188_E	neutral	rs17222723	0.043	1	0.214	0
Q92887_P_1291_L	neutral	rs17216317	0.007	0.02	0.294	0.997
Q92887_C_1515_Y	neutral	rs8187710	0.07	0.19	0.24	0
Q92887_T_1273_A	neutral	rs8187699	0.003	0.53	0.559	0.005
Q92887_M_246_L	neutral	rs17222744	0	0.27	0.21	0.072
Q92887_K_495_E	neutral	rs17222561	0.002	0	0.316	0.994
Q92887_F_562_L	neutral	rs17216233	NA	0.02	0.347	0.937
Q92887_I_982_V	neutral	rs17222554	0	0.41	0.249	0
Q92887_N_1063_S	neutral	rs17222540	0	0.5	0.218	0.179
Q92887_Y_39_F	neutral	rs927344	0.004	NA	0.342	0
O15439_M_184_T	neutral	rs45454092	0.001	1	0.218	0
O15439_K_498_E	neutral	rs11568669	0.003	0.67	0.237	0
O15439_M_744_V	neutral	rs9282570	0.01	0.23	0.195	0
O15439_V_860_M	neutral	rs45477596	0	0.15	0.281	0.948
O15439_V_900_L	neutral	rs45504892	0.001	0.04	0.38	0.995
O15439_K_304_N	neutral	rs2274407	0.139	0.72	0.181	0.086
O15439_P_78_A	neutral	rs11568689	0.002	0.05	0.298	0.998
O15439_P_403_L	neutral	rs11568705	0.002	0.34	0.174	0.006
O15439_I_625_M	neutral	rs11568699	0.001	0.11	0.204	0.071
O15439_P_667_L	neutral	rs11568697	NA	0.49	0.159	0
O15439_T_1142_M	neutral	rs11568644	0.003	0.01	0.615	0.683
O15439_R_820_I	neutral	rs11568659	NA	0	0.392	1
O15439_V_854_F	neutral	rs11568694	0.004	0.14	0.608	0.104
O15439_I_866_V	neutral	rs139970608	0.003	0.22	0.642	0.005
O15439_L_18_I	neutral	rs11568681	0.017	1	0.329	0.301
O15439_C_171_G	neutral	rs4148460	NA	0	0.279	0.919
O15439_K_293_E	neutral	rs11568684	NA	0.63	0.225	0.368
O15439_T_356_M	neutral	rs11568701	NA	0	0.341	0.069
P16442_P_156_L	neutral	rs1053878	0.143	0.13	0.338	0.95
P16442_R_176_G	neutral	rs7853989	0.138	0.11	0.248	0.011
P16442_G_235_S	neutral	rs8176743	0.124	0.22	0.251	0.858
P16442_G_268_A	neutral	rs8176747	0.123	NA	0.236	0.006
P16442_R_352_W	neutral	-	NA	NA	0.309	1
P16442_G_35_R	neutral	rs8176696	0.022	0.27	0.338	0.806
P16442_V_36_F	neutral	rs688976	0.289	0.41	0.224	0
P16442_R_63_H	neutral	rs549446	0.421	0.11	0.2	0.683
P16442_P_74_S	neutral	rs512770	0.262	0.02	0.221	0.675
P16442_R_161_H	neutral	rs8176738	NA	0.15	0.128	0
P16442_R_199_C	neutral	rs8176739	0.015	0.01	0.353	0.868
P16442_F_216_I	neutral	rs8176740	0.268	0.13	0.332	1
P16442_V_277_M	neutral	rs8176748	0.27	0.04	0.333	1
P16442_P_257_L	neutral	rs8176745	0.271	0	0.35	0.996
P16442_G_268_R	neutral	rs8176747	0.123	0	0.353	0.99
P16442_T_163_M	neutral	rs55756402	NA	0.1	0.096	0.896
P16442_R_198_W	neutral	rs56223957	NA	0	0.198	0.998
P16442_M_214_R	neutral	rs55827808	NA	0.07	0.304	1
P16442_E_223_D	neutral	-	NA	0.05	0.453	1
P16442_M_288_R	neutral	-	NA	0.03	0.345	0.995
P16442_D_291_N	neutral	-	NA	0	0.511	1
P16442_K_346_M	neutral	-	NA	0	0.31	0.949
P16442_R_352_G	neutral	-	NA	0	0.284	1
P00325_R_48_H	neutral	rs1229984	0.212	NA	0.513	0.003
P00325_N_57_K	neutral	rs1041969	NA	0.72	0.303	0.006
P00325_T_60_S	neutral	rs6413413	0.008	0.66	0.214	0
P00326_R_272_Q	neutral	rs1693482	0.24	0.02	0.251	0.002
P00326_R_48_H	neutral	rs35385902	0.004	1	0.297	0.007
P00326_P_166_S	neutral	-	NA	0.02	0.251	0.422
P00326_P_352_T	neutral	rs35719513	0.006	0.04	0.237	0.089
P08588_R_389_L	neutral	-	NA	NA	0.447	0.984
P08588_A_26_V	neutral	rs34844626	NA	0.09	0.27	0.61
P08588_A_29_T	neutral	rs35720093	NA	0	0.304	0.01
P08588_R_31_Q	neutral	rs35230616	NA	0.19	0.254	0.82
P08588_R_399_H	neutral	rs36052953	NA	0.1	0.324	0.986
P08588_H_405_Y	neutral	rs35705839	NA	0.36	0.302	0.001
P07550_V_34_M	neutral	-	NA	0	0.383	0.232
P07550_I_159_L	neutral	-	NA	NA	0.675	0
P07550_I_159_F	neutral	-	NA	0.02	0.611	0.418
P07550_K_375_R	neutral	-	NA	0.32	0.331	0.012
P07550_S_220_C	neutral	rs3729943	0.006	0.01	0.746	0.997
P07550_N_15_S	neutral	rs33973603	0.001	0	0.34	0.004
P35869_V_570_I	neutral	rs4986826	0.022	0.4	0.19	0.303
P35869_P_517_S	neutral	rs72552768	0.001	1	0.171	0
P35869_M_786_V	neutral	rs72552769	0.001	0.07	0.136	0
P16152_V_88_I	neutral	rs1143663	NA	0.46	0.302	0.009
O75828_C_4_Y	neutral	rs8133052	0.405	0.38	0.096	0
O75828_L_84_V	neutral	rs9282628	0.034	0.36	0.371	0.16
O75828_P_131_S	neutral	rs16993929	0.035	0.19	0.12	0.924
P35520_R_18_C	neutral	rs201827340	0.001	0.19	0.138	0.453
P35520_A_69_P	neutral	rs17849313	NA	0.98	0.104	0
P35520_R_548_Q	neutral	rs150828989	0	0.38	0.326	0.007
P21964_C_34_S	neutral	rs6270	NA	NA	0.163	0.009
P21964_A_72_S	neutral	rs6267	0.017	NA	0.199	0.743
P21964_A_102_T	neutral	rs5031015	0.002	NA	0.18	0.031
P21964_A_146_V	neutral	rs4986871	NA	NA	0.348	0.995
P11511_W_39_R	neutral	rs2236722	0.01	0.06	0.299	0.343
P11511_T_201_M	neutral	rs28757184	0.026	0.04	0.269	0.009
P11511_R_375_L	neutral	-	NA	0	0.495	1
P05177_F_21_L	neutral	rs56160784	NA	0.4	0.595	1
P05177_D_348_N	neutral	rs56276455	NA	0.08	0.704	0.053
P05177_T_83_M	neutral	-	NA	0.01	0.493	1
P05177_E_168_Q	neutral	-	NA	0.04	0.871	1
P05177_F_186_L	neutral	-	NA	0	0.785	1
P05177_S_212_C	neutral	-	NA	0.01	0.494	0.937
P05177_G_299_S	neutral	rs35796837	0	0.13	0.287	0.145
P05177_T_438_I	neutral	rs45486893	0.001	0.02	0.569	0.662
P05177_S_18_C	neutral	rs17861152	0.001	0.09	0.519	0.977
P05177_S_298_R	neutral	rs17861157	0.019	0.01	0.38	0.36
P05177_I_314_V	neutral	rs28399418	NA	0.01	0.632	0.593
P05177_P_42_R	neutral	-	NA	0.06	0.729	1
P05177_G_73_R	neutral	rs45565238	0	0	0.933	1
P05177_D_104_N	neutral	rs34067076	NA	0	0.524	1
P05177_L_111_F	neutral	rs45442197	0	0.02	0.725	0.968
P05177_F_205_V	neutral	rs45540640	NA	0	0.908	1
P05177_R_281_W	neutral	rs45468096	0.004	0	0.667	0.994
P05177_R_377_Q	neutral	-	NA	0	0.961	0.998
P05177_R_457_W	neutral	rs34151816	0	0	0.724	1
Q16678_P_379_L	neutral	rs56305281	NA	0.02	0.949	0.754
Q16678_N_453_S	neutral	rs1800440	0.099	0.03	0.253	0.686
Q16678_R_48_G	neutral	rs10012	0.336	0.43	0.179	0
Q16678_A_119_S	neutral	rs1056827	0.322	0.08	0.171	0
Q16678_S_206_N	neutral	rs9341248	NA	0.01	0.372	0.995
Q16678_R_266_L	neutral	rs9341250	NA	0.26	0.21	0.057
Q16678_Q_68_R	neutral	rs9282670	NA	0.5	0.246	0
Q16678_D_441_H	neutral	rs4986887	NA	0.2	0.322	0.977
Q16678_D_449_E	neutral	rs1056837	0.378	0.15	0.212	0.001
Q16678_P_52_L	neutral	-	NA	0.01	0.897	1
Q16678_Q_144_H	neutral	-	NA	0.45	0.876	0.001
Q16678_G_184_S	neutral	-	NA	0.74	0.131	0.04
Q16678_V_422_G	neutral	-	NA	0	0.331	1
Q16678_V_518_A	neutral	-	NA	0.01	0.248	0.64
P11509_G_479_V	neutral	rs5031017	NA	0	0.358	0.998
P11509_R_128_Q	neutral	rs4986891	NA	NA	0.337	1
P11509_R_485_L	neutral	rs28399468	0.011	0.26	0.328	0.604
P11509_G_5_R	neutral	rs28399434	0	0.51	0.295	0.998
P11509_S_29_N	neutral	rs28399435	0.016	0.47	0.179	0.047
P11509_K_194_E	neutral	-	NA	0.51	0.157	0
P11509_R_203_S	neutral	rs56256500	0.003	0.89	0.137	0.025
P11509_E_419_D	neutral	rs8192730	0.006	0.59	0.292	0
P11509_F_118_L	neutral	rs28399440	0.004	0.45	0.319	0.116
P11509_S_224_P	neutral	rs111033610	0.001	0.32	0.306	0.008
P11509_N_418_D	neutral	rs28399463	0.006	1	0.32	0
P11509_K_476_R	neutral	rs6413474	0.006	0.52	0.128	0.003
P11509_T_294_S	neutral	rs4997557	NA	0.43	0.271	0.074
P11509_F_392_Y	neutral	rs1809810	0.011	NA	0.457	0.012
P11509_V_110_L	neutral	rs72549435	0.005	1	0.143	0
P11509_R_128_L	neutral	-	NA	0	0.348	0.426
P11509_S_131_A	neutral	rs59552350	NA	1	0.225	0.003
P11509_N_438_Y	neutral	-	NA	1	0.193	0
P11509_V_292_M	neutral	rs2644906	NA	0.23	0.158	0.638
P20813_P_167_A	neutral	rs3826711	0.001	0.5	0.317	0.999
P20813_R_22_C	neutral	rs8192709	0.053	0	0.261	0.981
P20813_S_259_R	neutral	rs45482602	NA	0.1	0.205	0.998
P20813_K_139_E	neutral	rs12721655	0.001	0.12	0.303	0.995
P20813_Q_21_L	neutral	rs34883432	0.006	0.85	0.199	0.011
P20813_M_46_V	neutral	rs35303484	0.001	0.47	0.279	0.717
P20813_G_99_E	neutral	rs36060847	0	0.03	0.361	1
P20813_R_140_Q	neutral	rs35773040	0.002	0.32	0.257	0.02
P20813_I_391_N	neutral	rs35979566	0.003	0.32	0.124	0.991
P20813_I_328_T	neutral	rs28399499	0.02	0	0.927	0.995
P20813_T_26_S	neutral	rs33973337	NA	0.82	0.102	0
P20813_D_28_G	neutral	rs33980385	NA	0.42	0.135	0
P20813_R_29_S	neutral	rs33926104	NA	NA	0.129	0.099
P20813_N_289_K	neutral	rs34277950	0	0.93	0.169	0.007
P20813_T_306_S	neutral	rs34698757	NA	0.05	0.442	1
P20813_R_29_P	neutral	rs34284776	NA	0.09	0.125	0.609
P33261_V_331_I	neutral	rs3758581	0.043	NA	0.675	0.011
P33261_R_132_Q	neutral	-	NA	0	0.914	0.99
P33261_L_17_P	neutral	rs55752064	NA	0.07	0.814	0.343
P33261_I_19_L	neutral	rs17882687	0.002	1	0.521	0
P33261_E_92_D	neutral	rs17878459	0.017	0.32	0.573	0.001
P33261_E_122_A	neutral	rs17885179	0.001	0.25	0.399	0.095
P33261_R_150_H	neutral	rs58973490	0.001	0.24	0.21	0.025
P33261_R_410_C	neutral	rs17879685	0.005	0.03	0.485	0.004
P33261_R_442_C	neutral	rs192154563	0	0	0.833	0.979
P33261_S_51_G	neutral	-	NA	0.29	0.339	0.006
P33261_A_161_P	neutral	rs181297724	0.006	0.01	0.641	0.7
P33261_R_329_H	neutral	-	NA	0.12	0.435	0.07
P33261_M_74_T	neutral	rs28399505	NA	0.51	0.566	0
P33261_F_168_L	neutral	rs28399510	NA	0.34	0.597	0.187
P10632_L_390_S	neutral	-	NA	0.43	0.151	0.019
P10632_I_244_V	neutral	rs11572102	0.001	0.59	0.289	0.002
P10635_G_42_R	neutral	rs5030862	NA	0.01	0.645	0.998
P10635_G_169_R	neutral	-	NA	0.03	0.82	0.994
P10635_G_212_E	neutral	rs5030866	NA	0.28	0.777	0.222
P10635_R_296_C	neutral	rs16947	0.343	NA	0.589	0.027
P10635_S_486_T	neutral	rs1135840	0.401	NA	0.279	0
P10635_H_324_P	neutral	rs5030867	NA	0.01	0.786	0.975
P10635_V_11_M	neutral	rs769258	0.028	0.04	0.375	0.643
P10635_R_26_H	neutral	rs28371696	0.008	0.6	0.527	0.052
P10635_R_28_C	neutral	-	NA	0.13	0.605	0.032
P10635_A_85_V	neutral	-	NA	NA	0.446	0.079
P10635_A_237_S	neutral	rs28371717	0.003	0.42	0.482	0.005
P10635_I_297_L	neutral	-	NA	0.66	0.43	0
P10635_R_343_G	neutral	-	NA	0	0.746	0.995
P10635_I_369_T	neutral	-	NA	0.03	0.839	0.991
P10635_E_410_K	neutral	-	NA	0.58	0.529	0.007
P10635_S_311_L	neutral	rs1800754	0.485	0.01	0.82	0.995
P10635_L_91_M	neutral	rs28371703	0.067	0.01	0.824	0.696
P10635_H_94_R	neutral	rs28371704	0.068	1	0.337	0
P10635_F_120_I	neutral	rs1135822	NA	0.89	0.6	0
P10635_E_155_K	neutral	rs28371710	0.009	0.28	0.698	0.077
P10635_E_418_K	neutral	-	NA	0.15	0.688	0.998
P10635_P_469_A	neutral	rs1135833	NA	0.19	0.742	0.407
P10635_H_478_Y	neutral	rs28371735	NA	0.08	0.435	0.001
P10635_L_231_P	neutral	rs17002853	NA	0.22	0.443	0.03
P10635_A_300_G	neutral	rs1058170	NA	0.35	0.55	0
P10635_R_365_H	neutral	rs1058172	0.071	0	0.97	1
P10635_R_329_L	neutral	rs3915951	NA	0.19	0.583	0.005
P10635_G_373_S	neutral	rs2856959	0.259	0.56	0.654	0.009
P08684_S_222_P	neutral	rs55785340	0.001	0.31	0.32	0.006
P08684_M_445_T	neutral	rs4986910	0.003	0.63	0.252	0.978
P08684_L_15_P	neutral	rs12721634	NA	0.02	0.262	1
P08684_G_56_D	neutral	rs56324128	0.001	0.11	0.264	1
P08684_I_118_V	neutral	rs55951658	0	0.31	0.34	0
P08684_R_130_Q	neutral	-	NA	0	0.412	1
P08684_R_162_Q	neutral	rs4986907	0.004	0.63	0.166	0.003
P08684_V_170_I	neutral	-	NA	0.53	0.161	0
P08684_D_174_H	neutral	rs4986908	0.002	0.01	0.263	0.008
P08684_P_218_R	neutral	rs55901263	0	0.4	0.334	1
P08684_T_363_M	neutral	rs67784355	0.001	0	0.339	1
P08684_L_373_F	neutral	rs12721629	0.003	0.17	0.359	0.367
P08684_P_467_S	neutral	rs4986913	NA	0.11	0.259	0.142
P08684_K_96_E	neutral	rs3091339	NA	0	0.326	0.999
P08684_S_252_A	neutral	rs3208363	NA	0.76	0.216	0
P08684_T_349_N	neutral	rs10250778	NA	0.37	0.173	0.002
P08684_I_431_T	neutral	rs1041988	NA	1	0.217	0.002
P24462_V_71_A	neutral	rs45580339	0.003	0.14	0.187	0.798
P78329_S_7_Y	neutral	rs3093104	NA	0	0.3	0.915
P78329_W_12_G	neutral	rs3093105	0.157	1	0.282	0
P78329_G_185_V	neutral	rs3093153	0.039	NA	0.307	0.917
P78329_L_519_M	neutral	rs3093200	0.06	0.01	0.196	0.959
P78329_A_269_D	neutral	rs1805040	0.131	0.5	0.232	0.003
P14416_P_310_S	neutral	rs1800496	0.001	0.76	0.177	0
P14416_K_327_E	neutral	rs71653614	0.002	0.43	0.41	0.02
P07099_T_396_I	neutral	-	NA	0.01	0.231	0.958
P07099_R_49_C	neutral	rs2234697	0.005	0.03	0.282	0.995
P07099_L_260_P	neutral	-	NA	0.07	0.342	0.082
P07099_R_454_Q	neutral	rs2234701	NA	0.84	0.176	0.022
P07099_E_44_Q	neutral	-	NA	0.23	0.116	0.782
P07099_R_43_T	neutral	rs3738046	0.011	0.42	0.14	0
P07099_V_285_L	neutral	rs45449793	NA	0.9	0.278	0
P07099_T_408_M	neutral	rs45495897	0.003	0.18	0.196	0.713
P07099_L_452_Q	neutral	rs45563137	0	0.03	0.279	0.007
P07099_T_275_A	neutral	rs35073925	0.004	0.74	0.229	0.146
P04626_I_654_V	neutral	rs1801201	0.003	0.19	0.171	0.303
P04626_W_452_C	neutral	rs4252633	0.017	0.06	0.412	0.903
P04626_P_1170_A	neutral	rs61552325	NA	0.07	0.173	0.953
P04626_L_768_S	neutral	rs56366519	NA	0	0.365	0.995
P04626_A_1216_D	neutral	rs55943169	0.003	0.11	0.079	0.028
P18074_I_199_M	neutral	rs1799791	NA	0.48	0.477	0.036
P18074_H_201_Y	neutral	rs1799792	NA	0.59	0.316	0.001
P18074_D_312_N	neutral	rs1799793	0.194	0.27	0.18	0.053
P18074_R_616_C	neutral	-	NA	0	0.369	1
Q99518_D_36_G	neutral	rs2020870	0.081	0.31	0.75	0.402
Q99518_F_81_S	neutral	rs2020860	0.094	0.01	0.836	0.999
Q99518_F_182_S	neutral	rs2307492	0.108	0.01	0.81	0.972
Q99518_V_59_I	neutral	rs55708639	0	0.65	0.497	0.006
Q99518_R_238_Q	neutral	rs28369895	0.009	0.09	0.786	1
Q99518_R_391_T	neutral	rs28369899	0.008	0.43	0.721	0.996
Q99518_F_69_Y	neutral	rs28745274	0.013	0.38	0.817	0.069
Q99518_E_314_G	neutral	rs2020863	0.136	0.2	0.703	0.482
P21462_V_101_L	neutral	rs2070745	0.391	0.47	0.208	0.001
P21462_N_192_K	neutral	rs1042229	0.402	1	0.344	0
P21462_E_346_A	neutral	rs867228	0.227	0.24	0.117	0.646
P21462_R_190_W	neutral	rs5030880	0.128	0.09	0.291	0.002
Q92820_C_6_R	neutral	rs1800909	0.234	0.49	0.176	0
Q92820_A_31_T	neutral	rs11545077	0.203	0.44	0.158	0
P34947_A_119_V	neutral	rs55980792	0.003	0.28	0.318	0.001
P34947_G_122_S	neutral	rs55902633	0	1	0.222	0
P34947_T_129_M	neutral	rs34679178	NA	0.07	0.194	0.018
P34947_L_141_I	neutral	rs56254855	0.004	0.28	0.234	0.001
P34947_R_304_H	neutral	rs2230349	0.119	0.11	0.16	0.068
P34947_Q_172_H	neutral	rs45630572	NA	NA	0.273	0.999
P15382_S_38_G	neutral	rs1805127	0.331	0.24	0.185	0
P15382_G_52_A	neutral	rs17173509	NA	0.13	0.398	0.988
Q12809_R_181_Q	neutral	rs41308954	0.005	0.48	0.363	0.981
Q12809_A_490_T	neutral	rs28928905	NA	0.05	0.863	0.997
Q12809_K_525_N	neutral	-	NA	0.01	0.814	1
Q12809_R_528_P	neutral	-	NA	0	0.904	0.741
Q12809_P_1016_S	neutral	rs41307280	NA	NA	0.108	0.075
Q12809_P_1016_L	neutral	rs41313074	NA	0.12	0.12	0.675
Q12809_P_1020_S	neutral	rs41307274	NA	0.89	0.121	0.005
Q12809_P_1026_L	neutral	rs41307271	NA	0.1	0.235	0.965
Q12809_R_1055_Q	neutral	rs41307270	0	0.26	0.108	0.123
Q14654_E_10_K	neutral	-	NA	0.21	0.414	0.994
Q14654_L_270_V	neutral	rs1800467	0.022	0.37	0.58	0.019
Q14654_I_337_V	neutral	rs5215	0.28	NA	0.463	0
Q14654_S_385_C	neutral	rs41282930	0.011	0.11	0.214	0.38
Q14654_R_195_H	neutral	rs5217	NA	0.16	0.655	0.999
Q14654_I_148_S	neutral	-	NA	0.01	0.572	0.25
Q14654_A_18_G	neutral	rs41309072	NA	0.16	0.338	0.971
P11245_R_64_W	neutral	rs1805158	NA	0	0.651	1
P11245_Q_145_P	neutral	-	NA	0.06	0.599	1
P11245_K_282_T	neutral	rs56054745	NA	0.26	0.625	0.999
P11245_L_24_I	neutral	rs45477599	0.001	0.02	0.887	1
P11245_P_228_L	neutral	rs45518335	0.002	0.12	0.62	0.011
P11245_T_193_M	neutral	-	NA	0.01	0.716	1
P11245_Y_208_H	neutral	rs56387565	0	0.08	0.738	0.021
P11245_L_135_V	neutral	rs12720065	0.006	0.08	0.663	0.028
P11245_V_280_M	neutral	rs56393504	0.006	0.19	0.867	0.923
P15559_R_139_W	neutral	rs1131341	0.017	0.01	0.233	0.021
P15559_Q_269_H	neutral	rs34447156	0.001	0	0.083	0.999
O75469_P_27_S	neutral	rs12721613	0.037	0.37	0.166	0.001
O75469_R_148_Q	neutral	-	NA	0.75	0.163	0
O75469_R_381_W	neutral	-	NA	0.06	0.332	1
O75469_I_403_V	neutral	-	NA	0.01	0.279	0.097
O75469_E_18_K	neutral	rs59371185	0.004	0.8	0.216	0
O75469_A_12_T	neutral	rs1063955	NA	0.34	0.148	0.608
P35372_A_6_V	neutral	rs1799972	0.068	1	0.032	0
P35372_S_147_C	neutral	rs17174794	0.003	0.16	0.298	1
P35372_R_260_H	neutral	rs1799974	NA	0.09	0.334	1
P35372_N_152_D	neutral	rs17174801	0.003	0.02	0.305	1
P35372_R_265_C	neutral	rs17174822	0.001	0.19	0.315	1
P35372_D_274_N	neutral	rs17174829	0	0.15	0.183	1
P35372_G_63_V	neutral	rs9282817	NA	0.39	0.27	0.136
P35372_S_66_F	neutral	rs9282819	NA	0.72	0.208	0.023
P16435_R_551_Q	neutral	-	NA	NA	0.471	0
P16435_P_225_L	neutral	-	NA	NA	0.781	0.94
P16435_D_252_N	neutral	-	NA	NA	0.464	0.002
P43119_V_25_M	neutral	rs2229127	0.012	0.12	0.194	0.898
P43119_S_319_W	neutral	rs28590598	0.024	0.02	0.15	0.992
P23219_W_8_R	neutral	rs1236913	0.037	0.81	0.623	0
P23219_K_359_R	neutral	rs5791	NA	0.6	0.467	0.049
P23219_I_443_V	neutral	rs5792	NA	0.47	0.315	0
P23219_R_53_H	neutral	rs3842789	0	0.25	0.288	0
P23219_R_149_L	neutral	rs10306140	NA	0.01	0.886	1
P23219_L_237_M	neutral	rs5789	0.017	0.15	0.505	0.37
P23219_V_481_I	neutral	rs5794	0.006	0	0.755	0.1
P23219_K_185_T	neutral	rs3842792	0.007	0.61	0.371	0
P23219_K_341_R	neutral	rs3842799	0.003	0.14	0.466	0.066
P21817_R_471_C	neutral	-	NA	0	0.331	0.809
P21817_P_1787_L	neutral	rs34934920	0.01	0.23	0.247	0.009
P21817_G_2060_C	neutral	rs35364374	0.033	0.08	0.096	0.953
P21817_M_485_V	neutral	rs147723844	0.002	0.01	0.875	0.069
P21817_R_1109_K	neutral	rs35719391	0.006	0.97	0.344	0.213
P21817_S_1342_G	neutral	rs34694816	0.052	0.4	0.364	0.002
P21817_S_1489_N	neutral	rs34404839	NA	0.08	0.565	0.872
P21817_Q_3756_E	neutral	rs4802584	0.034	1	0.115	0
P21817_G_1832_A	neutral	-	NA	0.05	0.404	1
P21817_M_2101_K	neutral	-	NA	0	0.182	0.003
P21817_A_3118_V	neutral	rs2915960	0	0.85	0.154	0.017
P21817_P_4668_S	neutral	-	NA	0	0.273	1
P21817_A_291_T	neutral	rs2229140	0.003	0.12	0.237	0.971
P21817_V_2509_I	neutral	rs2071088	0.101	0	0.154	0.995
P21817_E_2779_K	neutral	rs2915952	0.351	0.25	0.281	0.471
P21817_I_2321_V	neutral	rs34390345	0	0.08	0.742	0.898
P21817_L_2550_V	neutral	-	NA	0.01	0.128	0.819
P21817_E_3583_Q	neutral	rs55876273	0.007	0.52	0.103	0.532
P21817_K_1393_R	neutral	rs137933390	0.003	0.73	0.267	0.063
P21817_R_1679_H	neutral	rs146504767	0.002	0.06	0.701	1
P21817_P_4493_A	neutral	-	NA	0.72	0.308	0.009
Q14524_K_1500_N	neutral	-	NA	0	0.231	0.969
Q14524_P_1090_L	neutral	rs1805125	0.006	0.6	0.19	0.056
Q14524_S_1103_Y	neutral	rs7626962	0.012	0.32	0.167	0.268
Q14524_R_34_C	neutral	rs6791924	0.027	0	0.247	0.984
Q14524_G_552_R	neutral	rs3918389	NA	0.08	0.578	1
Q14524_R_1027_Q	neutral	-	NA	0.59	0.163	0.999
Q14524_S_524_Y	neutral	rs41313691	0.012	0.15	0.229	0.959
Q14524_L_618_F	neutral	rs45488304	0.001	0.44	0.486	0.748
Q14524_D_1041_N	neutral	rs45491996	NA	0.79	0.285	0.83
Q14524_A_1180_V	neutral	rs41310765	0	0.28	0.677	0.013
Q14524_V_232_I	neutral	rs45471994	NA	0.39	0.763	0.454
Q14524_L_461_V	neutral	rs41313697	0.005	0.51	0.433	0.08
Q14524_L_1308_F	neutral	rs41313031	0.003	0	0.952	1
P46059_V_122_M	neutral	rs8187820	0.013	0.26	0.331	0.738
P46059_G_419_A	neutral	rs4646227	0.055	0.86	0.41	0
P46059_T_451_N	neutral	rs8187838	0.013	0.51	0.225	0
P46059_S_117_N	neutral	rs2297322	0.275	NA	0.181	0
P46059_V_450_I	neutral	rs2274828	0.021	0.43	0.234	0.002
P46059_R_459_C	neutral	rs2274827	0.008	0.15	0.339	1
P46059_V_21_I	neutral	rs8187818	0.001	0.46	0.149	0.002
P46059_S_117_R	neutral	rs8187821	0.001	0.38	0.232	0.464
P46059_P_537_S	neutral	rs8187830	NA	0.74	0.164	0.002
Q16348_R_57_H	neutral	rs1920305	NA	0	0.335	1
Q16348_Y_73_C	neutral	rs1143667	NA	0.16	0.214	0.993
Q16348_P_409_S	neutral	rs1143671	0.491	0.03	0.243	0.96
Q16348_R_509_K	neutral	rs1143672	0.491	1	0.239	0
Q16348_A_609_G	neutral	rs1143668	0.001	NA	0.22	0.269
Q16348_A_609_P	neutral	rs1143673	NA	0.15	0.293	0.984
Q16348_M_704_L	neutral	rs1920314	NA	0.74	0.132	0
O15245_S_14_F	neutral	rs34447885	0.005	1	0.51	0
O15245_F_41_L	neutral	rs2297373	NA	0	0.397	0.995
O15245_R_61_C	neutral	rs12208357	0.026	0.05	0.518	1
O15245_L_85_F	neutral	rs35546288	0	0.71	0.508	0.311
O15245_C_88_R	neutral	rs55918055	0.001	0	0.692	1
O15245_L_160_F	neutral	rs683369	0.129	0.55	0.591	0.004
O15245_G_220_V	neutral	rs36103319	0	0.19	0.605	0.571
O15245_P_283_L	neutral	rs4646277	0.002	0.05	0.733	1
O15245_R_287_G	neutral	rs4646278	NA	0	0.896	1
O15245_R_342_H	neutral	rs34205214	0.004	0.16	0.592	0.017
O15245_M_408_V	neutral	rs628031	0.302	0.53	0.51	0
O15245_M_440_I	neutral	rs35956182	0.005	0.19	0.653	0.372
O15245_V_461_I	neutral	rs34295611	0.004	0.55	0.682	0.012
O15245_R_488_M	neutral	rs35270274	0.011	0.13	0.629	0
O15244_P_54_S	neutral	rs8177504	NA	0.04	0.414	0.89
O15244_M_165_I	neutral	rs8177507	0	1	0.546	0
O15244_T_201_M	neutral	rs145450955	0.003	0.22	0.228	0.439
O15244_A_297_G	neutral	rs8177513	NA	0.33	0.341	0.003
O15244_R_463_K	neutral	rs3907239	NA	0.01	0.479	0.999
O00337_D_521_N	neutral	rs2242046	0.257	0.32	0.234	0.025
O00337_A_190_S	neutral	rs45523532	0.011	0.46	0.264	0
O00337_Q_237_K	neutral	rs8187758	0.251	1	0.286	0.927
O00337_R_510_C	neutral	rs2242047	0.118	0.05	0.184	0.999
P46721_N_128_Y	neutral	rs11568567	0.002	0.06	0.268	0.941
P46721_N_135_I	neutral	rs45502302	NA	0.04	0.266	0.27
P46721_I_355_V	neutral	rs45628437	0	0.17	0.254	0.004
P46721_T_668_S	neutral	rs11568557	0.01	0.15	0.072	0.836
P46721_I_13_T	neutral	rs10841795	0.061	0.23	0.202	0.002
P46721_A_187_T	neutral	-	NA	0.16	0.334	0.909
Q9Y6L6_F_73_L	neutral	rs56101265	NA	0.16	0.352	0.998
Q9Y6L6_V_82_A	neutral	rs56061388	NA	0.39	0.279	0.017
Q9Y6L6_N_130_D	neutral	rs2306283	0.405	0.64	0.208	0
Q9Y6L6_R_152_K	neutral	-	NA	0.92	0.221	0.001
Q9Y6L6_P_155_T	neutral	rs11045819	0.079	0.54	0.361	0.002
Q9Y6L6_D_241_N	neutral	-	NA	0.31	0.369	0.476
Q9Y6L6_I_353_T	neutral	rs55901008	NA	0.59	0.258	0.645
Q9Y6L6_N_432_D	neutral	rs56387224	NA	0.14	0.309	0.226
Q9Y6L6_D_462_G	neutral	-	NA	1	0.267	0.011
Q9Y6L6_G_488_A	neutral	rs59502379	0.01	0.01	0.373	1
Q9Y6L6_D_655_G	neutral	rs56199088	NA	0.11	0.161	0.092
Q9Y6L6_E_667_G	neutral	rs55737008	NA	0.25	0.157	0.002
Q9Y6L6_N_151_S	neutral	rs2306282	0.001	0.66	0.21	0.03
Q9Y6L6_L_643_F	neutral	rs34671512	0.038	0.71	0.236	0.002
Q9Y6L6_I_245_V	neutral	rs11045852	0.008	0.36	0.313	0.002
Q9NPD5_V_560_A	neutral	rs12299012	0.005	0.01	0.344	0.361
Q9NPD5_G_256_A	neutral	rs60140950	0.078	0.04	0.412	0.998
P04179_I_82_T	neutral	rs1141718	NA	0	0.425	0.001
P04179_S_10_I	neutral	rs5746096	0.002	0.25	0.448	0.072
P04179_E_66_V	neutral	rs5746097	NA	0	0.607	0.682
P04179_R_156_W	neutral	rs5746129	NA	0.01	0.307	0
P04179_G_76_R	neutral	rs4987023	NA	0.02	0.404	0.083
P50225_R_37_Q	neutral	-	NA	0.14	0.476	0.032
P50225_N_235_T	neutral	rs35728980	NA	0	0.746	0.999
P50225_E_151_D	neutral	rs1042014	NA	NA	0.402	0
P50225_E_151_Q	neutral	rs1042011	NA	0.4	0.404	0.001
P50225_E_282_K	neutral	rs36043491	NA	0.94	0.507	0
P51580_L_49_S	neutral	rs72552740	NA	0	0.369	1
P51580_Y_180_F	neutral	rs75543815	0	0.69	0.252	0.941
P51580_Q_179_H	neutral	rs6921269	0.004	0.1	0.282	0.007
Q9HAW7_R_131_K	neutral	-	NA	NA	0.27	0
Q9HAW7_W_208_R	neutral	rs11692021	0.292	0.38	0.215	0
Q9HAW7_R_131_Q	neutral	rs17868324	0.455	0.47	0.276	0
Q9HAW9_K_132_R	neutral	-	NA	0.37	0.227	0.988
Q9HAW9_G_154_A	neutral	-	NA	0.55	0.355	0.997
Q9HAW9_A_173_G	neutral	rs1042597	0.287	NA	0.221	0.044
Q9HAW9_T_202_A	neutral	-	NA	0.02	0.322	0.74
Q9HAW9_M_212_L	neutral	-	NA	0.83	0.197	0
Q9HAW9_H_53_N	neutral	rs45504099	0.002	0.02	0.596	0.846
Q9HAW9_A_144_V	neutral	rs17862841	0.004	0.74	0.199	0.999
Q9HAW9_A_231_T	neutral	-	NA	0.49	0.233	1
Q9HAW9_A_173_V	neutral	rs1042597	0.287	0.48	0.224	0.001
P54855_K_523_T	neutral	rs4148269	0.326	0.47	0.505	0
P16662_A_71_S	neutral	rs12233719	0.039	0.77	0.369	0.119
P16662_N_378_S	neutral	rs35590824	NA	0.14	0.751	0.065
P11473_L_230_V	neutral	rs11574090	NA	0.02	0.191	0.081
P11473_T_362_I	neutral	rs11574115	0.001	0.25	0.393	0.044
